# Supplementary material for: Survival status and predictors of mortality among road traffic accident adult patients admitted to intensive care units of referral hospitals in Tigray 2024
Source: PLoS One. 2025 Mar 3;20(3):e0308584. doi: 10.1371/journal.pone.0308584 (PMC11875276; doi:10.1371/journal.pone.0308584)
Supplement: S1 Dataset — (XLSX) [file pone.0308584.s001.xlsx]

## Sheet: RTA final Dataset for Cox regre
CodeNo	Sex	Residency	Availabilityofreferralform	Sourceofreferral	Victimsrole	PresenceofComorbidities	Comorbiditiesidentified	Consciousnessstatusatadmission	HospitalName1	Age1	Durationtoarrivethishospital	Oxygensaturationonadmission	SBPofapatientatadmission1	DBPofapatientatadmission1	RRofapatientatadmission	PRofapatientatadmission	T0ofapatientatadmission1	Organinjury	MultipleOrganinjury	Intracranialhemorrhage	PresenceofbonefracturebasedonXray	Patientsmanagement	Typesofsurgicalprocedureperformed	Intubationpreformed	GlasgowComaScore	Hospitalacquiredinfection	Diseaseacquiredfromhospital	DischargestatusfromICU	LengthofstayinICU	Headinjury	Spinalcordinjury	BasalSkullFracture	Spinalfracture	Ribsfracture	Debridementpreformed	Craniotomypreformed	Laparatomypreformed	Thoracostomypreformed	Chestinjury	Hemoglobin	Simplelinearskullfracture	Typesvisceralorganinjury	AbdominalInjury	ExtremitiesInjury	ExtremityFracture	Nresidence	Nduration	Sao2	BP
47	Male	Urban	No		Pedestrian	Yes	Hypertension	Unconscious	Ayder comprehensive specialized hospital	31 - 45 years	<=1 hr of injury	<= 89	>= 140	> 90	> 26	> 99	> 37	Yes	Yes	Yes	Yes	Surgical and Conservative management	Internal or External Fixation	Yes	GCS < 8: Severe Head Injury	Yes	Bed sore	Died (1)	8	Yes	No	Yes	No	No	No	Yes	No	No	Yes	> 12	No	Spleen	No	Yes	Yes	2	1	2	2
48	Male	Rural	Yes	Referral from general hospitals	Pedestrian	Yes	Hypertension	Unconscious	Ayder comprehensive specialized hospital	46 - 60	<=1 hr of injury	<= 89	>= 140	> 90	> 26	> 99	> 37	Yes	Yes	Yes	Yes	Surgical and Conservative management		Yes	GCS < 8: Severe Head Injury	Yes	Ventilation associated pneumonia	Died (1)	4	Yes	No	Yes	No	Yes	Yes	Yes	No	Yes	Yes	> 12	No	Lung	No	No	No	1	1	1	2
49	Male	Rural	Yes	Referral from general hospitals	Passenger	Yes	Asthma	Unconscious	Aksum comprehensive specialized hospital	46 - 60	4 - 24 hr of injury	<= 89	>= 140	> 90	> 26	> 99	> 37	Yes	Yes	Yes	Yes	Surgical and Conservative management	Wiring & pin traction	Yes	GCS < 8: Severe Head Injury	Yes	Ventilation associated pneumonia	Died (1)	6	Yes	No	Yes	No	Yes	Yes	Yes	No	Yes	Yes	<= 12	No	Lung	No	Yes	Yes	1	4	1	2
54	Male	Rural	Yes	Referral from PHCU	Pedestrian	Yes	ARDS	Unconscious	Ayder comprehensive specialized hospital	31 - 45 years	4 - 24 hr of injury	<= 89	<= 89	<= 59	> 26	> 99	> 37	Yes	Yes	Yes	Yes	Surgical and Conservative management		Yes	GCS < 8: Severe Head Injury	Yes	Sepsis	Died (1)	5	Yes	Yes	Yes	Yes	No	Yes	Yes	Yes	No	Yes	<= 12	No	Liver	Yes	No	No	1	4	1	1
55	Female	Rural	Yes	Referral from general hospitals	Pedestrian	Yes	Asthma	Unconscious	Ayder comprehensive specialized hospital	18 - 30 years	<=1 hr of injury	<= 89	>= 140	> 90	> 26	> 99	> 37	Yes	Yes	Yes	Yes	Surgical and Conservative management		Yes	GCS < 8: Severe Head Injury	Yes	Bed sore	Died (1)	7	Yes	Yes	Yes	Yes	No	Yes	Yes	No	No	Yes	<= 12	No	Lung	No	No	No	1	1	1	2
56	Male	Rural	Yes	Referral from general hospitals	Driver	Yes	Asthma	Unconscious	Ayder comprehensive specialized hospital	18 - 30 years	4 - 24 hr of injury	<= 89	<= 89	<= 59	> 26	> 99	> 37	Yes	Yes	Yes	Yes	Surgical and Conservative management		Yes	GCS < 8: Severe Head Injury	Yes	Ventilation associated pneumonia	Died (1)	6	Yes	No	Yes	No	No	Yes	Yes	No	Yes	Yes	<= 12	No	Liver	Yes	No	No	1	4	1	1
53	Male	Rural	Yes	Referral from PHCU	Pedestrian	Yes	HIV/AIDS	Unconscious	Ayder comprehensive specialized hospital	18 - 30 years	<=1 hr of injury	> 89	89 - 139	59 - 90	16 - 26	60 - 99	> 37	Yes	Yes	Yes	Yes	Conservative management only		Yes	GCS < 8: Severe Head Injury	Yes	Sepsis	Died (1)	3	Yes	Yes	Yes	No	No	No	No	No	No	No	<= 12	No	Spleen	No	No	No	1	1	2	3
50	Male	Urban	Yes	Referral from general hospitals	Driver	Yes	ARDS	Unconscious	Ayder comprehensive specialized hospital	18 - 30 years	<=1 hr of injury	<= 89	<= 89	<= 59	> 26	> 99	> 37	Yes	Yes	Yes	No	Surgical and Conservative management		Yes	GCS < 8: Severe Head Injury	Yes	Ventilation associated pneumonia	Died (1)	7	Yes	No	Yes	No	No	No	Yes	No	Yes	Yes	<= 12	No	Lung	No	No	No	2	1	1	1
51	Male	Urban	Yes	Referral from general hospitals	Driver	Yes	CHF	Unconscious	Aksum comprehensive specialized hospital	18 - 30 years	4 - 24 hr of injury	<= 89	<= 89	<= 59	> 26	> 99	> 37	Yes	No	Yes	Yes	Surgical and Conservative management		Yes	GCS < 8: Severe Head Injury	Yes	Bed sore	Died (1)	7	Yes	No	Yes	No	No	No	Yes	No	No	Yes	<= 12	No	Lung	No	No	No	2	4	1	1
52	Male	Rural	No		Pedestrian	Yes	Diabetes mellitus	Unconscious	Ayder comprehensive specialized hospital	18 - 30 years	4 - 24 hr of injury	> 89	89 - 139	59 - 90	16 - 26	60 - 99	> 37	Yes	Yes	Yes	Yes	Surgical and Conservative management		Yes	GCS < 8: Severe Head Injury	Yes	Sepsis	Died (1)	3	Yes	No	Yes	No	Yes	Yes	Yes	No	No	Yes	<= 12	No	Lung	No	No	No	1	4	2	3
57	Male	Urban	Yes	Referral from Referral Hospital	Driver	Yes	Diabetes mellitus	Unconscious	Aksum comprehensive specialized hospital	31 - 45 years	>= 24 hr of injury	> 89	89 - 139	59 - 90	16 - 26	> 99	> 37	Yes	No	Yes	Yes	Conservative management only		Yes	GCS < 8: Severe Head Injury	Yes	Sepsis	Died (1)	5	Yes	No	Yes	No	Yes	No	Yes	No	No	Yes	<= 12	No	Lung	No	No	No	2	2	2	3
58	Male	Rural	No		Pedestrian	Yes	HIV/AIDS	Unconscious	Ayder comprehensive specialized hospital	18 - 30 years	4 - 24 hr of injury	<= 89	<= 89	<= 59	> 26	> 99	> 37	Yes	No	Yes	Yes	Surgical and Conservative management		Yes	GCS < 8: Severe Head Injury	Yes	Sepsis	Died (1)	5	Yes	Yes	Yes	Yes	No	No	Yes	No	No	No	<= 12	No	Liver	No	No	No	1	4	1	1
59	Male	Rural	Yes	Referral from PHCU	Driver	Yes	Asthma	Unconscious	Ayder comprehensive specialized hospital	18 - 30 years	>= 24 hr of injury	<= 89	<= 89	<= 59	> 26	> 99	> 37	Yes	No	Yes	Yes	Surgical and Conservative management		Yes	GCS < 8: Severe Head Injury	Yes	Sepsis	Died (1)	8	Yes	No	Yes	No	No	No	Yes	No	No	No	<= 12	No	Lung	No	No	No	1	2	1	1
60	Male	Rural	No		Driver	Yes	ARDS	Unconscious	Ayder comprehensive specialized hospital	18 - 30 years	<=1 hr of injury	<= 89	<= 89	<= 59	> 26	> 99	> 37	Yes	No	Yes	Yes	Surgical and Conservative management		Yes	GCS < 8: Severe Head Injury	Yes	Bed sore	Died (1)	7	Yes	No	Yes	No	No	Yes	Yes	No	Yes	Yes	<= 12	No	Lung	No	No	No	1	1	1	1
41	Male	Rural	Yes	Referral from PHCU	Pedestrian	Yes	Diabetes mellitus	Unconscious	Ayder comprehensive specialized hospital	18 - 30 years	1 - 4 hr of injury	<= 89	<= 89	<= 59	> 26	> 99	> 37	Yes	Yes	Yes	Yes	Surgical and Conservative management		Yes	GCS < 8: Severe Head Injury	Yes	Sepsis	Died (1)	2	Yes	Yes	Yes	Yes	No	Yes	Yes	No	No	Yes	<= 12	No	Lung	No	No	No	1	3	1	1
43	Male	Rural	Yes	Referral from Referral Hospital	Passenger	Yes	Fat Embolism	Unconscious	Ayder comprehensive specialized hospital	31 - 45 years	>= 24 hr of injury	> 89	89 - 139	59 - 90	16 - 26	> 99	> 37	No	Yes	Yes	Yes	Surgical and Conservative management	Internal or External Fixation	Yes	GCS < 8: Severe Head Injury	Yes	Bed sore	Died (1)	9	Yes	Yes	Yes	No	No	Yes	Yes	No	No	No	<= 12	No		No	Yes	Yes	1	2	2	3
22	Male	Urban	No		Passenger	Yes	HIV/AIDS	Unconscious	Ayder comprehensive specialized hospital	18 - 30 years	1 - 4 hr of injury	<= 89	<= 89	<= 59	> 26	> 99	> 37	Yes	Yes	Yes	Yes	Surgical and Conservative management		Yes	GCS < 8: Severe Head Injury	Yes	Sepsis	Died (1)	2	Yes	No	Yes	No	No	No	No	No	Yes	Yes	<= 12	No	Spleen	Yes	No	No	2	3	2	1
21	Male	Rural	Yes	Referral from PHCU	Passenger	Yes	ARDS	Unconscious	Ayder comprehensive specialized hospital	18 - 30 years	>= 24 hr of injury	<= 89	<= 89	<= 59	> 26	> 99	> 37	Yes	Yes	No	No	Surgical and Conservative management		Yes	GCS < 8: Severe Head Injury	Yes	Ventilation associated pneumonia	Died (1)	12	No	No	No	No	No	No	No	Yes	Yes	Yes	<= 12	No	Liver	Yes	No	No	1	2	2	1
18	Male	Urban	No		Passenger	Yes	Hypertension	Unconscious	Ayder comprehensive specialized hospital	>60	4 - 24 hr of injury	<= 89	>= 140	> 90	> 26	> 99	<= 37	No	No	Yes	Yes	Conservative management only		Yes	GCS < 8: Severe Head Injury	Yes	Sepsis	Died (1)	3	Yes	No	No	No	No	No	No	No	No	No	> 12	Yes		No	No	No	2	4	1	2
17	Male	Urban	No		Passenger	Yes	ARDS	Unconscious	Ayder comprehensive specialized hospital	31 - 45 years	4 - 24 hr of injury	<= 89	<= 89	<= 59	> 26	> 99	> 37	Yes	Yes	Yes	Yes	Surgical and Conservative management		Yes	GCS < 8: Severe Head Injury	Yes	Sepsis	Died (1)	5	Yes	No	Yes	No	No	Yes	No	No	Yes	Yes	<= 12	No	Lung	No	No	No	2	4	1	1
16	Male	Rural	Yes	Referral from general hospitals	Passenger	Yes	ARDS	Unconscious	Ayder comprehensive specialized hospital	31 - 45 years	4 - 24 hr of injury	<= 89	<= 89	<= 59	> 26	> 99	> 37	Yes	Yes	Yes	Yes	Surgical and Conservative management		Yes	GCS < 8: Severe Head Injury	Yes	Sepsis	Died (1)	15	Yes	No	Yes	No	Yes	Yes	Yes	No	Yes	Yes	> 12	Yes	Lung	No	No	No	1	4	1	1
15	Male	Urban	Yes	Referral from general hospitals	Pedestrian	Yes	HIV/AIDS	Unconscious	Ayder comprehensive specialized hospital	18 - 30 years	4 - 24 hr of injury	<= 89	<= 89	<= 59	> 26	> 99	> 37	Yes	No	Yes	Yes	Surgical and Conservative management		Yes	GCS < 8: Severe Head Injury	Yes	Sepsis	Died (1)	14	Yes	No	Yes	No	Yes	Yes	Yes	No	No	Yes	<= 12	No	Lung	No	No	No	2	4	1	1
13	Male	Urban	Yes	Referral from private hospitals	Passenger	Yes	Hypertension	Unconscious	Ayder comprehensive specialized hospital	>60	4 - 24 hr of injury	<= 89	>= 140	> 90	> 26	60 - 99	> 37	No	No	Yes	Yes	Surgical and Conservative management		Yes	GCS < 8: Severe Head Injury	Yes	Sepsis	Died (1)	5	Yes	Yes	Yes	Yes	No	Yes	No	No	No	No	> 12	No		No	No	No	2	4	1	2
11	Male	Rural	Yes	Referral from PHCU	Passenger	Yes	Hypovolmic/Refractory shock	Unconscious	Aksum comprehensive specialized hospital	31 - 45 years	<=1 hr of injury	<= 89	<= 89	<= 59	> 26	> 99	> 37	Yes	Yes	Yes	Yes	Surgical and Conservative management	Internal or External Fixation	Yes	GCS < 8: Severe Head Injury	Yes	Sepsis	Died (1)	14	Yes	No	Yes	No	No	Yes	Yes	No	No	No	<= 12	No	Lung	No	Yes	Yes	1	1	1	1
10	Female	Urban	Yes	Referral from general hospitals	Passenger	Yes	Fat Embolism	Unconscious	Ayder comprehensive specialized hospital	18 - 30 years	4 - 24 hr of injury	> 89	89 - 139	59 - 90	16 - 26	60 - 99	> 37	No	No	Yes	Yes	Surgical and Conservative management		Yes	GCS < 8: Severe Head Injury	Yes	Sepsis	Died (1)	7	Yes	No	Yes	No	No	No	Yes	No	No	No	> 12	No		No	No	No	2	4	2	3
5	Male	Rural	Yes	Referral from general hospitals	Pedestrian	Yes	CHF	Unconscious	Ayder comprehensive specialized hospital	31 - 45 years	>= 24 hr of injury	<= 89	<= 89	<= 59	> 26	> 99	> 37	No	No	Yes	Yes	Surgical and Conservative management		Yes	GCS < 8: Severe Head Injury	Yes	Sepsis	Died (1)	4	Yes	No	Yes	No	No	Yes	Yes	No	No	No	<= 12	No		No	No	No	1	2	1	1
1	Male	Urban	Yes	Referral from PHCU	Passenger	Yes	ARDS	Unconscious	Ayder comprehensive specialized hospital	>60	1 - 4 hr of injury	<= 89	<= 89	<= 59	> 26	> 99	> 37	Yes	No	Yes	Yes	Surgical and Conservative management		Yes	GCS < 8: Severe Head Injury	Yes	Ventilation associated pneumonia	Died (1)	5	Yes	No	No	No	Yes	Yes	No	No	Yes	Yes	> 12	Yes	Heart	No	No	No	2	3	1	1
61	Male	Urban	Yes	Referral from private hospitals	Pedestrian	Yes	HIV/AIDS	Unconscious	Ayder comprehensive specialized hospital	31 - 45 years	4 - 24 hr of injury	<= 89	<= 89	<= 59	> 26	> 99	> 37	No	No	Yes	Yes	Surgical and Conservative management		Yes	GCS < 8: Severe Head Injury	Yes	Sepsis	Died (1)	7	Yes	No	Yes	No	No	No	Yes	No	No	No	> 12	No		No	No	No	2	4	1	1
62	Female	Urban	Yes	Referral from general hospitals	Pedestrian	Yes	CHF	Unconscious	Ayder comprehensive specialized hospital	18 - 30 years	4 - 24 hr of injury	<= 89	<= 89	<= 59	> 26	> 99	> 37	Yes	No	Yes	Yes	Surgical and Conservative management		Yes	GCS < 8: Severe Head Injury	Yes	Sepsis	Died (1)	6	Yes	No	Yes	No	Yes	Yes	No	No	Yes	Yes	<= 12	No	Heart	No	No	No	2	4	1	1
63	Male	Rural	Yes	Referral from PHCU	Pedestrian	Yes	Fat Embolism	Unconscious	Aksum comprehensive specialized hospital	18 - 30 years	4 - 24 hr of injury	<= 89	<= 89	<= 59	> 26	> 99	> 37	Yes	No	No	Yes	Surgical and Conservative management	POP	Yes	GCS < 8: Severe Head Injury	Yes	Sepsis	Died (1)	7	Yes	No	Yes	No	No	No	Yes	No	No	No	<= 12	No	Liver	No	Yes	Yes	1	4	1	1
77	Male	Rural	Yes	Referral from PHCU	Pedestrian	Yes	Hypovolmic/Refractory shock	Unconscious	Ayder comprehensive specialized hospital	18 - 30 years	4 - 24 hr of injury	<= 89	<= 89	<= 59	> 26	> 99	> 37	No	Yes	Yes	Yes	Surgical and Conservative management	POP	Yes	GCS < 8: Severe Head Injury	Yes	Sepsis	Died (1)	12	Yes	No	Yes	No	No	No	Yes	No	No	No	<= 12	No		No	Yes	Yes	1	4	1	1
80	Female	Urban	Yes	Referral from PHCU	Pedestrian	Yes	Asthma	Unconscious	Ayder comprehensive specialized hospital	31 - 45 years	4 - 24 hr of injury	<= 89	<= 89	<= 59	> 26	> 99	> 37	Yes	Yes	Yes	Yes	Surgical and Conservative management		Yes	GCS < 8: Severe Head Injury	Yes	Sepsis	Died (1)	15	Yes	No	Yes	No	No	No	Yes	Yes	No	No	<= 12	No	Liver	Yes	No	No	2	4	1	1
81	Female	Urban	Yes	Referral from general hospitals	Passenger	Yes	Hypovolmic/Refractory shock	Unconscious	Ayder comprehensive specialized hospital	46 - 60	4 - 24 hr of injury	<= 89	<= 89	<= 59	> 26	> 99	> 37	No	Yes	Yes	Yes	Surgical and Conservative management	POP	Yes	GCS < 8: Severe Head Injury	Yes	Sepsis	Died (1)	15	Yes	No	Yes	No	No	Yes	No	No	No	No	<= 12	No		No	Yes	Yes	2	4	1	1
83	Female	Urban	Yes	Referral from general hospitals	Passenger	Yes	Diabetes mellitus	Unconscious	Ayder comprehensive specialized hospital	46 - 60	4 - 24 hr of injury	<= 89	<= 89	<= 59	> 26	> 99	> 37	Yes	Yes	Yes	Yes	Surgical and Conservative management	Internal or External Fixation	Yes	GCS < 8: Severe Head Injury	Yes	Sepsis	Died (1)	5	Yes	No	Yes	No	No	No	Yes	No	No	No	<= 12	No	Lung	No	Yes	Yes	2	4	1	1
96	Male	Urban	Yes	Referral from general hospitals	Pedestrian	Yes	Fat Embolism	Unconscious	Aksum comprehensive specialized hospital	18 - 30 years	4 - 24 hr of injury	<= 89	<= 89	<= 59	> 26	> 99	> 37	No	Yes	No	Yes	Surgical and Conservative management	Internal or External Fixation	Yes	GCS < 8: Severe Head Injury	Yes	Sepsis	Died (1)	3	Yes	No	Yes	No	No	Yes	Yes	No	No	No	<= 12	No		No	Yes	Yes	2	4	1	1
99	Male	Urban	Yes	Referral from private hospitals	Pedestrian	Yes	HIV/AIDS	Unconscious	Ayder comprehensive specialized hospital	18 - 30 years	1 - 4 hr of injury	<= 89	<= 89	<= 59	> 26	> 99	> 37	No	No	Yes	Yes	Surgical and Conservative management	Internal or External Fixation	Yes	GCS < 8: Severe Head Injury	Yes	Sepsis	Died (1)	6	Yes	No	Yes	No	No	No	Yes	No	No	No	<= 12	No		No	Yes	Yes	2	3	1	1
113	Female	Rural	Yes	Referral from PHCU	Driver	Yes	ARDS	Unconscious	Ayder comprehensive specialized hospital	18 - 30 years	1 - 4 hr of injury	<= 89	<= 89	<= 59	> 26	> 99	> 37	Yes	Yes	Yes	Yes	Surgical and Conservative management		Yes	GCS < 8: Severe Head Injury	Yes	Sepsis	Died (1)	3	Yes	No	Yes	No	No	No	Yes	No	Yes	Yes	<= 12	No	Spleen	No	No	No	1	3	1	1
112	Male	Urban	Yes	Referral from private hospitals	Driver	Yes	ARDS	Unconscious	Ayder comprehensive specialized hospital	18 - 30 years	4 - 24 hr of injury	<= 89	<= 89	<= 59	> 26	> 99	> 37	No	No	Yes	Yes	Surgical and Conservative management	POP	Yes	GCS < 8: Severe Head Injury	Yes	Bed sore	Died (1)	6	Yes	No	Yes	No	No	No	Yes	No	Yes	Yes	<= 12	No		No	Yes	Yes	2	4	1	1
108	Female	Urban	Yes	Referral from PHCU	Pedestrian	Yes	Hypovolmic/Refractory shock	Unconscious	Ayder comprehensive specialized hospital	31 - 45 years	4 - 24 hr of injury	<= 89	<= 89	<= 59	> 26	> 99	> 37	No	Yes	Yes	Yes	Surgical and Conservative management	Wiring & pin traction	Yes	GCS < 8: Severe Head Injury	Yes	Sepsis	Died (1)	8	Yes	No	Yes	No	No	No	Yes	No	No	No	<= 12	No		No	Yes	Yes	2	4	1	1
103	Male	Rural	Yes	Referral from PHCU	Pedestrian	Yes	ARDS	Unconscious	Aksum comprehensive specialized hospital	46 - 60	4 - 24 hr of injury	<= 89	<= 89	<= 59	> 26	> 99	> 37	Yes	Yes	No	Yes	Surgical and Conservative management	Wiring & pin traction	Yes	GCS < 8: Severe Head Injury	Yes	Sepsis	Died (1)	6	Yes	No	Yes	No	No	Yes	Yes	No	No	Yes	<= 12	No	Lung	No	Yes	Yes	1	4	1	1
114	Female	Urban	Yes	Referral from private hospitals	Passenger	Yes	Fat Embolism	Unconscious	Ayder comprehensive specialized hospital	18 - 30 years	4 - 24 hr of injury	<= 89	<= 89	<= 59	> 26	> 99	> 37	No	Yes	Yes	Yes	Surgical and Conservative management	Wiring & pin traction	Yes	GCS < 8: Severe Head Injury	Yes	Sepsis	Died (1)	8	Yes	No	Yes	No	No	No	Yes	No	No	No	<= 12	No		No	Yes	Yes	2	4	1	1
116	Male	Urban	Yes	Referral from PHCU	Driver	Yes	Hypovolmic/Refractory shock	Unconscious	Aksum comprehensive specialized hospital	18 - 30 years	4 - 24 hr of injury	<= 89	<= 89	<= 59	> 26	> 99	> 37	No	Yes	Yes	Yes	Surgical and Conservative management	POP	Yes	GCS < 8: Severe Head Injury	Yes	Sepsis	Died (1)	5	Yes	No	Yes	No	No	Yes	Yes	No	No	No	<= 12	No		No	Yes	Yes	2	4	1	1
141	Female	Rural	Yes	Referral from PHCU	Passenger	Yes	CHF	Unconscious	Ayder comprehensive specialized hospital	>60	4 - 24 hr of injury	<= 89	<= 89	<= 59	> 26	> 99	> 37	No	Yes	Yes	Yes	Surgical and Conservative management	POP	Yes	GCS < 8: Severe Head Injury	Yes	Ventilation associated pneumonia	Died (1)	6	Yes	No	Yes	No	No	Yes	Yes	No	Yes	Yes	<= 12	No		No	Yes	Yes	1	4	1	1
134	Male	Urban	Yes	Referral from general hospitals	Pedestrian	Yes	ARDS	Unconscious	Ayder comprehensive specialized hospital	46 - 60	4 - 24 hr of injury	<= 89	<= 89	<= 59	> 26	> 99	> 37	Yes	Yes	Yes	Yes	Surgical and Conservative management		Yes	GCS < 8: Severe Head Injury	Yes	Ventilation associated pneumonia	Died (1)	3	Yes	No	Yes	No	Yes	No	Yes	No	Yes	Yes	<= 12	No	Heart	No	No	No	2	4	1	1
130	Male	Rural	Yes	Referral from PHCU	Pedestrian	Yes	Diabetes mellitus	Unconscious	Ayder comprehensive specialized hospital	>60	4 - 24 hr of injury	<= 89	<= 89	<= 59	> 26	> 99	> 37	Yes	Yes	Yes	Yes	Surgical and Conservative management		Yes	GCS < 8: Severe Head Injury	Yes	Sepsis	Died (1)	9	Yes	No	Yes	No	No	No	Yes	Yes	No	No	<= 12	No	Spleen	Yes	No	No	1	4	1	1
127	Female	Urban	Yes	Referral from general hospitals	Pedestrian	Yes	Hypertension	Unconscious	Ayder comprehensive specialized hospital	46 - 60	4 - 24 hr of injury	<= 89	>= 140	> 90	> 26	> 99	> 37	Yes	Yes	Yes	Yes	Surgical and Conservative management		Yes	GCS < 8: Severe Head Injury	Yes	Sepsis	Died (1)	5	Yes	Yes	Yes	Yes	No	Yes	Yes	Yes	No	No	<= 12	No	Liver	Yes	No	No	2	4	1	2
125	Female	Rural	Yes	Referral from PHCU	Passenger	Yes	ARDS	Unconscious	Ayder comprehensive specialized hospital	31 - 45 years	4 - 24 hr of injury	<= 89	<= 89	<= 59	> 26	> 99	> 37	Yes	Yes	Yes	Yes	Surgical and Conservative management		Yes	GCS < 8: Severe Head Injury	No		Died (1)	5	Yes	No	Yes	No	No	No	Yes	No	Yes	Yes	<= 12	No	Heart	No	No	No	1	4	1	1
251	Male	Urban	No		Passenger	Yes	ARDS	Unconscious	Ayder comprehensive specialized hospital	>60	4 - 24 hr of injury	<= 89	<= 89	<= 59	> 26	> 99	> 37	Yes	Yes	Yes	Yes	Surgical and Conservative management		Yes	GCS < 8: Severe Head Injury	Yes	Sepsis	Died (1)	2	Yes	Yes	Yes	Yes	No	Yes	No	No	Yes	Yes	<= 12	No	Spleen	Yes	No	No	2	4	1	1
261	Male	Rural	No		Driver	Yes	ARDS	Unconscious	Ayder comprehensive specialized hospital	31 - 45 years	4 - 24 hr of injury	<= 89	<= 89	<= 59	> 26	> 99	> 37	Yes	Yes	Yes	Yes	Conservative management only		Yes	GCS < 8: Severe Head Injury	Yes	Ventilation associated pneumonia	Died (1)	2	Yes	No	No	No	No	No	No	No	No	Yes	<= 12	Yes	Lung	No	No	No	1	4	1	1
259	Female	Urban	No		Pedestrian	Yes	Hypertension	Unconscious	Ayder comprehensive specialized hospital	46 - 60	4 - 24 hr of injury	> 89	>= 140	> 90	16 - 26	> 99	> 37	Yes	Yes	Yes	Yes	Surgical and Conservative management	Internal or External Fixation	Yes	GCS < 8: Severe Head Injury	Yes	Sepsis	Died (1)	15	Yes	No	Yes	No	Yes	Yes	No	No	Yes	Yes	<= 12	No	Heart	No	Yes	Yes	2	4	2	2
258	Male	Rural	Yes	Referral from general hospitals	Pedestrian	Yes	ARDS	Unconscious	Ayder comprehensive specialized hospital	>60	4 - 24 hr of injury	<= 89	<= 89	<= 59	> 26	> 99	> 37	Yes	Yes	Yes	Yes	Surgical and Conservative management	POP	Yes	GCS < 8: Severe Head Injury	Yes	Sepsis	Died (1)	5	No	No	No	No	Yes	Yes	No	No	Yes	Yes	<= 12	No	Heart	No	Yes	Yes	1	4	1	1
178	Female	Urban	Yes	Referral from general hospitals	Pedestrian	Yes	CHF	Unconscious	Ayder comprehensive specialized hospital	31 - 45 years	4 - 24 hr of injury	<= 89	<= 89	<= 59	> 26	> 99	> 37	Yes	Yes	Yes	Yes	Surgical and Conservative management		Yes	GCS < 8: Severe Head Injury	Yes	Sepsis	Died (1)	7	Yes	Yes	Yes	Yes	No	Yes	Yes	No	Yes	No	<= 12	No	Spleen	No	No	No	2	4	1	1
171	Male	Rural	Yes	Referral from PHCU	Driver	Yes	HIV/AIDS	Unconscious	Ayder comprehensive specialized hospital	31 - 45 years	1 - 4 hr of injury	<= 89	<= 89	<= 59	> 26	> 99	> 37	Yes	Yes	No	Yes	Surgical and Conservative management	POP	Yes	GCS < 8: Severe Head Injury	Yes	Sepsis	Censored (0)	6	Yes	Yes	No	No	No	Yes	No	No	No	No	<= 12	No	Spleen	No	Yes	Yes	1	3	1	1
158	Male	Urban	Yes	Referral from private hospitals	Driver	No		Unconscious	Ayder comprehensive specialized hospital	18 - 30 years	1 - 4 hr of injury	> 89	<= 89	<= 59	> 26	> 99	> 37	Yes	Yes	No	Yes	Surgical and Conservative management	POP	Yes	GCS < 8: Severe Head Injury	Yes	Sepsis	Censored (0)	8	Yes	Yes	No	Yes	Yes	Yes	No	No	Yes	Yes	<= 12	No	Spleen	No	Yes	Yes	2	3	2	1
155	Female	Rural	Yes	Referral from PHCU	Passenger	Yes	Diabetes mellitus	Unconscious	Ayder comprehensive specialized hospital	46 - 60	1 - 4 hr of injury	> 89	<= 89	<= 59	> 26	> 99	> 37	Yes	Yes	No	Yes	Surgical and Conservative management		Yes	GCS < 8: Severe Head Injury	Yes	Sepsis	Censored (0)	6	Yes	Yes	Yes	Yes	No	Yes	Yes	Yes	No	No	<= 12	Yes	Spleen	Yes	No	No	1	3	2	1
153	Female	Urban	Yes	Referral from private hospitals	Pedestrian	No		Unconscious	Ayder comprehensive specialized hospital	31 - 45 years	1 - 4 hr of injury	> 89	<= 89	<= 59	> 26	> 99	> 37	Yes	No	Yes	Yes	Surgical and Conservative management		Yes	GCS < 8: Severe Head Injury	Yes	Sepsis	Censored (0)	6	Yes	Yes	Yes	Yes	No	No	Yes	No	No	No	> 12	No	Liver	No	No	No	2	3	2	1
147	Female	Rural	Yes	Referral from PHCU	Pedestrian	Yes	Hypertension	Unconscious	Ayder comprehensive specialized hospital	46 - 60	4 - 24 hr of injury	<= 89	>= 140	> 90	> 26	> 99	> 37	Yes	Yes	Yes	Yes	Surgical and Conservative management		Yes	GCS < 8: Severe Head Injury	Yes	Sepsis	Censored (0)	6	Yes	Yes	Yes	Yes	No	Yes	Yes	Yes	No	No	<= 12	No	Liver	Yes	No	No	1	4	1	2
142	Male	Urban	Yes	Referral from general hospitals	Pedestrian	No		Unconscious	Ayder comprehensive specialized hospital	31 - 45 years	<=1 hr of injury	> 89	89 - 139	59 - 90	> 26	> 99	> 37	Yes	Yes	Yes	Yes	Surgical and Conservative management	Wiring & pin traction	Yes	GCS < 8: Severe Head Injury	Yes	Sepsis	Censored (0)	6	Yes	Yes	No	No	Yes	Yes	Yes	No	Yes	Yes	<= 12	Yes	Lung	No	Yes	Yes	2	1	2	3
201	Female	Rural	No		Passenger	Yes	Hypertension	Unconscious	Ayder comprehensive specialized hospital	>60	1 - 4 hr of injury	> 89	>= 140	> 90	16 - 26	60 - 99	<= 37	Yes	Yes	No	Yes	Surgical and Conservative management		Yes	GCS < 8: Severe Head Injury	Yes	Sepsis	Censored (0)	4	No	Yes	No	Yes	Yes	Yes	No	No	Yes	Yes	<= 12	No	Lung	No	No	No	1	3	2	2
239	Male	Urban	Yes	Referral from general hospitals	Passenger	Yes	HIV/AIDS	Unconscious	Ayder comprehensive specialized hospital	46 - 60	4 - 24 hr of injury	<= 89	89 - 139	59 - 90	> 26	60 - 99	<= 37	Yes	Yes	No	Yes	Surgical and Conservative management		Yes	GCS < 8: Severe Head Injury	Yes	Sepsis	Censored (0)	5	Yes	Yes	No	No	Yes	No	No	No	Yes	Yes	<= 12	Yes	Lung	No	No	No	2	4	1	3
234	Male	Rural	No		Pedestrian	No		Unconscious	Ayder comprehensive specialized hospital	>60	>= 24 hr of injury	> 89	89 - 139	59 - 90	16 - 26	> 99	> 37	Yes	No	No	Yes	Surgical and Conservative management		Yes	GCS < 8: Severe Head Injury	Yes	Sepsis	Censored (0)	5	Yes	Yes	No	No	No	Yes	No	No	No	No	> 12	Yes	Spleen	No	No	No	1	2	2	3
223	Female	Urban	Yes	Referral from general hospitals	Passenger	Yes	CHF	Unconscious	Ayder comprehensive specialized hospital	>60	1 - 4 hr of injury	> 89	89 - 139	59 - 90	> 26	60 - 99	> 37	Yes	Yes	No	Yes	Surgical and Conservative management	Wiring & pin traction	Yes	GCS < 8: Severe Head Injury	Yes	Sepsis	Censored (0)	5	Yes	Yes	No	No	Yes	No	No	No	Yes	Yes	<= 12	Yes	Lung	No	Yes	Yes	2	3	2	3
217	Male	Urban	No		Passenger	No		Unconscious	Ayder comprehensive specialized hospital	31 - 45 years	<=1 hr of injury	> 89	89 - 139	59 - 90	16 - 26	> 99	<= 37	No	Yes	No	Yes	Surgical and Conservative management	POP	Yes	GCS < 8: Severe Head Injury	Yes	Sepsis	Censored (0)	4	Yes	No	No	No	No	No	Yes	No	No	No	> 12	Yes		No	Yes	Yes	2	1	2	3
215	Male	Urban	No		Pedestrian	Yes	CHF	Unconscious	Ayder comprehensive specialized hospital	>60	1 - 4 hr of injury	> 89	89 - 139	59 - 90	16 - 26	60 - 99	<= 37	No	Yes	No	Yes	Surgical and Conservative management	Internal or External Fixation	Yes	GCS < 8: Severe Head Injury	Yes	Sepsis	Censored (0)	4	Yes	No	No	No	No	Yes	No	No	No	No	<= 12	Yes		No	Yes	Yes	2	3	2	3
208	Male	Rural	No		Pedestrian	No		Unconscious	Ayder comprehensive specialized hospital	18 - 30 years	1 - 4 hr of injury	> 89	89 - 139	59 - 90	16 - 26	60 - 99	> 37	No	Yes	No	Yes	Surgical and Conservative management	Wiring & pin traction	Yes	GCS < 8: Severe Head Injury	Yes	Sepsis	Censored (0)	15	Yes	No	No	No	No	Yes	No	No	No	No	<= 12	Yes		No	Yes	Yes	1	3	2	3
262	Male	Urban	Yes	Referral from PHCU	Driver	No		Unconscious	Ayder comprehensive specialized hospital	18 - 30 years	1 - 4 hr of injury	> 89	89 - 139	59 - 90	> 26	> 99	<= 37	Yes	Yes	No	Yes	Surgical and Conservative management	Internal or External Fixation	Yes	GCS < 8: Severe Head Injury	Yes	Sepsis	Censored (0)	14	Yes	Yes	No	No	No	Yes	No	No	No	No	> 12	Yes	Lung	No	Yes	Yes	2	3	2	3
260	Female	Urban	Yes	Referral from general hospitals	Passenger	No		Unconscious	Ayder comprehensive specialized hospital	>60	1 - 4 hr of injury	> 89	89 - 139	59 - 90	16 - 26	60 - 99	<= 37	Yes	Yes	No	Yes	Surgical and Conservative management	Internal or External Fixation	Yes	GCS < 8: Severe Head Injury	Yes	Sepsis	Censored (0)	10	Yes	Yes	No	No	No	Yes	No	No	No	No	<= 12	Yes	Lung	No	Yes	Yes	2	3	2	3
257	Male	Urban	Yes	Referral from general hospitals	Driver	No		Unconscious	Ayder comprehensive specialized hospital	18 - 30 years	1 - 4 hr of injury	> 89	89 - 139	59 - 90	16 - 26	60 - 99	<= 37	Yes	Yes	No	Yes	Surgical and Conservative management	Wiring & pin traction	Yes	GCS < 8: Severe Head Injury	Yes	Sepsis	Censored (0)	7	No	Yes	No	No	Yes	No	No	No	Yes	Yes	<= 12	No	Lung	No	Yes	Yes	2	3	2	3
256	Male	Urban	Yes	Referral from private hospitals	Driver	No		Unconscious	Ayder comprehensive specialized hospital	31 - 45 years	4 - 24 hr of injury	> 89	89 - 139	59 - 90	16 - 26	60 - 99	<= 37	Yes	Yes	No	Yes	Surgical and Conservative management	POP	Yes	GCS < 8: Severe Head Injury	Yes	Sepsis	Censored (0)	8	Yes	Yes	No	No	No	Yes	No	No	No	No	> 12	Yes	Lung	No	Yes	Yes	2	4	2	3
255	Male	Urban	No		Passenger	Yes	Asthma	Unconscious	Ayder comprehensive specialized hospital	31 - 45 years	1 - 4 hr of injury	<= 89	89 - 139	59 - 90	> 26	60 - 99	<= 37	Yes	Yes	No	Yes	Surgical and Conservative management	Internal or External Fixation	Yes	GCS < 8: Severe Head Injury	Yes	Sepsis	Censored (0)	13	Yes	Yes	No	Yes	No	Yes	No	No	No	No	> 12	Yes	Lung	No	Yes	Yes	2	3	1	3
254	Male	Urban	No		Passenger	No		Unconscious	Ayder comprehensive specialized hospital	46 - 60	1 - 4 hr of injury	> 89	89 - 139	59 - 90	16 - 26	60 - 99	<= 37	Yes	Yes	No	Yes	Surgical and Conservative management		Yes	GCS < 8: Severe Head Injury	Yes	Sepsis	Censored (0)	4	Yes	Yes	Yes	Yes	No	Yes	No	No	No	No	> 12	Yes	Lung	No	No	No	2	3	2	3
253	Female	Rural	Yes	Referral from PHCU	Pedestrian	No		Unconscious	Ayder comprehensive specialized hospital	18 - 30 years	4 - 24 hr of injury	> 89	89 - 139	59 - 90	16 - 26	60 - 99	<= 37	Yes	Yes	No	Yes	Conservative management only		Yes	GCS < 8: Severe Head Injury	Yes	Sepsis	Censored (0)	8	Yes	Yes	No	Yes	No	No	No	No	No	No	> 12	Yes	Lung	No	No	No	1	4	2	3
252	Male	Urban	No		Driver	No		Unconscious	Ayder comprehensive specialized hospital	18 - 30 years	1 - 4 hr of injury	> 89	89 - 139	59 - 90	16 - 26	60 - 99	<= 37	Yes	No	No	Yes	Surgical and Conservative management		Yes	GCS < 8: Severe Head Injury	No		Censored (0)	6	Yes	No	No	No	No	Yes	No	No	Yes	Yes	> 12	Yes	Lung	No	No	No	2	3	2	3
250	Male	Rural	No		Passenger	Yes	Fat Embolism	Unconscious	Ayder comprehensive specialized hospital	18 - 30 years	1 - 4 hr of injury	> 89	89 - 139	59 - 90	16 - 26	60 - 99	<= 37	Yes	Yes	No	Yes	Surgical and Conservative management	POP	Yes	GCS < 8: Severe Head Injury	Yes	Sepsis	Censored (0)	6	Yes	Yes	No	Yes	No	No	No	No	No	No	> 12	Yes	Lung	No	Yes	Yes	1	3	2	3
249	Male	Rural	Yes	Referral from PHCU	Driver	No		Unconscious	Ayder comprehensive specialized hospital	18 - 30 years	1 - 4 hr of injury	> 89	89 - 139	59 - 90	16 - 26	60 - 99	<= 37	Yes	Yes	No	Yes	Surgical and Conservative management		Yes	GCS < 8: Severe Head Injury	Yes	Sepsis	Censored (0)	8	Yes	Yes	No	Yes	No	Yes	No	No	No	No	> 12	Yes	Lung	No	No	No	1	3	2	3
248	Male	Rural	Yes	Referral from PHCU	Passenger	No		Unconscious	Ayder comprehensive specialized hospital	18 - 30 years	1 - 4 hr of injury	> 89	89 - 139	59 - 90	16 - 26	60 - 99	<= 37	No	No	No	Yes	Surgical and Conservative management	Internal or External Fixation	Yes	GCS < 8: Severe Head Injury	No		Censored (0)	14	Yes	No	No	No	No	Yes	No	No	No	No	<= 12	Yes		No	Yes	Yes	1	3	2	3
247	Male	Rural	Yes	Referral from PHCU	Passenger	No		Unconscious	Ayder comprehensive specialized hospital	31 - 45 years	1 - 4 hr of injury	> 89	89 - 139	59 - 90	16 - 26	60 - 99	<= 37	No	No	No	Yes	Conservative management only		Yes	GCS < 8: Severe Head Injury	No		Censored (0)	4	Yes	No	No	No	No	No	No	No	No	No	> 12	Yes		No	No	No	1	3	2	3
246	Female	Rural	Yes	Referral from PHCU	Pedestrian	No		Unconscious	Ayder comprehensive specialized hospital	46 - 60	4 - 24 hr of injury	> 89	89 - 139	59 - 90	16 - 26	60 - 99	<= 37	Yes	No	No	Yes	Surgical and Conservative management		Yes	GCS < 8: Severe Head Injury	Yes	Ventilation associated pneumonia	Censored (0)	4	Yes	No	No	No	Yes	No	No	Yes	Yes	Yes	> 12	Yes	Lung	Yes	No	No	1	4	2	3
245	Male	Urban	Yes	Referral from general hospitals	Driver	No		Unconscious	Ayder comprehensive specialized hospital	18 - 30 years	1 - 4 hr of injury	> 89	89 - 139	59 - 90	16 - 26	60 - 99	> 37	Yes	Yes	No	Yes	Surgical and Conservative management	POP	Yes	GCS < 8: Severe Head Injury	No		Censored (0)	8	Yes	No	No	No	Yes	Yes	No	No	Yes	Yes	<= 12	Yes	Heart	No	Yes	Yes	2	3	2	3
244	Male	Urban	Yes	Referral from PHCU	Pedestrian	Yes	Hypovolmic/Refractory shock	Unconscious	Ayder comprehensive specialized hospital	18 - 30 years	1 - 4 hr of injury	> 89	89 - 139	59 - 90	16 - 26	60 - 99	<= 37	No	No	No	Yes	Surgical and Conservative management	Internal or External Fixation	Yes	GCS < 8: Severe Head Injury	Yes	Sepsis	Censored (0)	15	Yes	No	No	No	No	Yes	No	No	No	No	<= 12	Yes		No	Yes	Yes	2	3	2	3
243	Male	Urban	Yes	Referral from general hospitals	Driver	No		Unconscious	Ayder comprehensive specialized hospital	18 - 30 years	<=1 hr of injury	> 89	89 - 139	59 - 90	16 - 26	60 - 99	<= 37	Yes	No	No	No	Surgical and Conservative management		Yes	GCS < 8: Severe Head Injury	Yes	Sepsis	Censored (0)	7	Yes	No	No	No	No	No	No	Yes	No	No	> 12	No	Liver	Yes	No	No	2	1	2	3
242	Female	Urban	Yes	Referral from general hospitals	Pedestrian	No		Unconscious	Ayder comprehensive specialized hospital	18 - 30 years	1 - 4 hr of injury	> 89	89 - 139	59 - 90	16 - 26	60 - 99	<= 37	Yes	Yes	No	Yes	Surgical and Conservative management		Yes	GCS < 8: Severe Head Injury	No		Censored (0)	4	Yes	No	No	No	Yes	Yes	No	No	No	Yes	> 12	Yes	Heart	No	No	No	2	3	2	3
241	Male	Rural	No		Driver	No		Unconscious	Ayder comprehensive specialized hospital	31 - 45 years	4 - 24 hr of injury	> 89	89 - 139	59 - 90	16 - 26	60 - 99	<= 37	Yes	No	No	Yes	Surgical and Conservative management		Yes	GCS < 8: Severe Head Injury	No		Censored (0)	5	Yes	No	No	No	Yes	No	No	No	Yes	Yes	> 12	Yes	Lung	No	No	No	1	4	2	3
240	Male	Rural	No		Passenger	Yes	Hypovolmic/Refractory shock	Unconscious	Ayder comprehensive specialized hospital	18 - 30 years	4 - 24 hr of injury	> 89	89 - 139	59 - 90	16 - 26	60 - 99	<= 37	No	No	No	Yes	Surgical and Conservative management	Internal or External Fixation	Yes	GCS < 8: Severe Head Injury	Yes	Sepsis	Censored (0)	11	Yes	No	No	No	No	No	No	No	No	No	> 12	No		No	Yes	Yes	1	4	2	3
238	Female	Urban	Yes	Referral from general hospitals	Passenger	Yes	Hypovolmic/Refractory shock	Unconscious	Ayder comprehensive specialized hospital	31 - 45 years	<=1 hr of injury	> 89	>= 140	> 90	> 26	> 99	> 37	No	No	No	Yes	Surgical and Conservative management	Internal or External Fixation	Yes	GCS < 8: Severe Head Injury	Yes	Sepsis	Censored (0)	8	No	No	No	No	Yes	No	No	No	Yes	Yes	<= 12	No		No	Yes	Yes	2	1	2	2
237	Male	Rural	No		Passenger	Yes	Hypovolmic/Refractory shock	Unconscious	Ayder comprehensive specialized hospital	18 - 30 years	4 - 24 hr of injury	> 89	89 - 139	59 - 90	16 - 26	60 - 99	<= 37	No	No	No	Yes	Surgical and Conservative management	Internal or External Fixation	Yes	GCS < 8: Severe Head Injury	No		Censored (0)	6	Yes	No	No	No	No	Yes	No	No	No	No	> 12	No		No	Yes	Yes	1	4	2	3
236	Female	Rural	No		Passenger	No		Unconscious	Ayder comprehensive specialized hospital	18 - 30 years	<=1 hr of injury	> 89	89 - 139	59 - 90	> 26	> 99	> 37	No	No	No	Yes	Conservative management only	POP	Yes	GCS < 8: Severe Head Injury	Yes	Sepsis	Censored (0)	5	Yes	No	No	No	Yes	No	No	No	Yes	Yes	<= 12	No		No	Yes	Yes	1	1	2	3
235	Female	Rural	No		Passenger	No		Unconscious	Ayder comprehensive specialized hospital	18 - 30 years	1 - 4 hr of injury	> 89	89 - 139	59 - 90	> 26	> 99	> 37	Yes	No	No	Yes	Surgical and Conservative management		Yes	GCS < 8: Severe Head Injury	Yes	Sepsis	Censored (0)	9	Yes	No	No	No	No	No	No	Yes	No	No	<= 12	Yes	Spleen	Yes	No	No	1	3	2	3
233	Male	Urban	No		Passenger	No		Unconscious	Ayder comprehensive specialized hospital	31 - 45 years	1 - 4 hr of injury	> 89	89 - 139	59 - 90	16 - 26	60 - 99	> 37	Yes	No	No	Yes	Surgical and Conservative management		Yes	GCS < 8: Severe Head Injury	No		Censored (0)	7	Yes	No	No	No	Yes	Yes	No	No	Yes	Yes	> 12	Yes	Lung	No	No	No	2	3	2	3
232	Male	Urban	No		Passenger	Yes	Hypovolmic/Refractory shock	Unconscious	Ayder comprehensive specialized hospital	18 - 30 years	<=1 hr of injury	> 89	89 - 139	59 - 90	16 - 26	60 - 99	<= 37	No	No	No	Yes	Surgical and Conservative management	Internal or External Fixation	Yes	GCS < 8: Severe Head Injury	Yes	Sepsis	Censored (0)	5	Yes	No	No	No	No	Yes	No	No	No	No	> 12	No		No	Yes	Yes	2	1	2	3
231	Male	Rural	Yes	Referral from PHCU	Driver	Yes	Fat Embolism	Unconscious	Ayder comprehensive specialized hospital	18 - 30 years	1 - 4 hr of injury	> 89	89 - 139	59 - 90	> 26	> 99	> 37	No	No	No	Yes	Surgical and Conservative management	Internal or External Fixation	Yes	GCS < 8: Severe Head Injury	Yes	Sepsis	Censored (0)	6	No	No	No	No	Yes	No	No	No	Yes	Yes	> 12	No		No	Yes	Yes	1	3	2	3
230	Female	Urban	No		Pedestrian	No		Unconscious	Ayder comprehensive specialized hospital	31 - 45 years	1 - 4 hr of injury	> 89	89 - 139	59 - 90	16 - 26	60 - 99	> 37	No	No	No	Yes	Surgical and Conservative management		Yes	GCS < 8: Severe Head Injury	No		Censored (0)	8	Yes	No	Yes	No	No	Yes	No	No	No	No	> 12	Yes		No	No	No	2	3	1	3
229	Male	Rural	No		Passenger	No		Unconscious	Ayder comprehensive specialized hospital	18 - 30 years	<=1 hr of injury	> 89	89 - 139	59 - 90	16 - 26	60 - 99	> 37	Yes	No	No	Yes	Conservative management only		Yes	GCS < 8: Severe Head Injury	Yes	Sepsis	Censored (0)	12	Yes	Yes	No	Yes	No	No	No	No	No	No	> 12	No	Liver	No	No	No	1	1	2	3
228	Male	Urban	Yes	Referral from private hospitals	Passenger	No		Unconscious	Ayder comprehensive specialized hospital	18 - 30 years	1 - 4 hr of injury	> 89	89 - 139	59 - 90	16 - 26	60 - 99	> 37	Yes	No	No	Yes	Surgical and Conservative management		Yes	GCS < 8: Severe Head Injury	Yes	Sepsis	Censored (0)	9	Yes	No	No	No	Yes	No	No	No	Yes	Yes	> 12	No	Lung	No	No	No	2	3	2	3
227	Male	Urban	No		Passenger	Yes	Hypovolmic/Refractory shock	Unconscious	Ayder comprehensive specialized hospital	18 - 30 years	1 - 4 hr of injury	> 89	89 - 139	59 - 90	16 - 26	60 - 99	<= 37	No	No	No	Yes	Surgical and Conservative management	Internal or External Fixation	Yes	GCS < 8: Severe Head Injury	Yes	Sepsis	Censored (0)	10	Yes	No	No	No	No	Yes	No	No	No	No	<= 12	Yes		No	Yes	Yes	2	3	2	3
226	Male	Rural	Yes	Referral from PHCU	Passenger	No		Unconscious	Ayder comprehensive specialized hospital	18 - 30 years	1 - 4 hr of injury	> 89	89 - 139	59 - 90	16 - 26	60 - 99	<= 37	No	No	No	Yes	Surgical and Conservative management	Internal or External Fixation	Yes	GCS < 8: Severe Head Injury	No		Censored (0)	6	Yes	No	No	No	No	No	No	No	No	No	> 12	No		No	Yes	Yes	1	3	2	3
225	Male	Rural	Yes	Referral from PHCU	Passenger	No		Unconscious	Ayder comprehensive specialized hospital	18 - 30 years	1 - 4 hr of injury	> 89	89 - 139	59 - 90	16 - 26	60 - 99	<= 37	No	No	No	Yes	Surgical and Conservative management	Internal or External Fixation	Yes	GCS < 8: Severe Head Injury	No		Censored (0)	6	Yes	No	No	No	No	Yes	No	No	No	No	> 12	Yes		No	Yes	Yes	1	3	2	3
224	Female	Urban	No		Passenger	No		Unconscious	Ayder comprehensive specialized hospital	18 - 30 years	1 - 4 hr of injury	> 89	89 - 139	59 - 90	> 26	> 99	> 37	Yes	No	No	Yes	Surgical and Conservative management		Yes	GCS < 8: Severe Head Injury	Yes	Sepsis	Censored (0)	6	Yes	No	No	No	Yes	No	No	No	Yes	Yes	> 12	No	Lung	No	No	No	2	3	2	3
222	Male	Urban	No		Passenger	Yes	Hypovolmic/Refractory shock	Unconscious	Ayder comprehensive specialized hospital	31 - 45 years	1 - 4 hr of injury	> 89	89 - 139	59 - 90	16 - 26	> 99	> 37	Yes	No	No	Yes	Surgical and Conservative management	Internal or External Fixation	Yes	GCS < 8: Severe Head Injury	Yes	Sepsis	Censored (0)	13	No	No	No	No	Yes	No	No	No	Yes	Yes	<= 12	No	Lung	No	Yes	Yes	2	3	2	3
221	Male	Urban	No		Driver	Yes	Hypovolmic/Refractory shock	Unconscious	Ayder comprehensive specialized hospital	18 - 30 years	1 - 4 hr of injury	> 89	<= 89	<= 59	> 26	> 99	> 37	No	No	No	Yes	Surgical and Conservative management	Internal or External Fixation	Yes	GCS < 8: Severe Head Injury	Yes	Sepsis	Censored (0)	11	Yes	No	No	No	No	No	No	No	No	No	> 12	No		No	Yes	Yes	2	3	2	1
220	Male	Rural	Yes	Referral from PHCU	Driver	Yes	Hypovolmic/Refractory shock	Unconscious	Ayder comprehensive specialized hospital	18 - 30 years	1 - 4 hr of injury	> 89	<= 89	<= 59	> 26	> 99	> 37	Yes	Yes	No	Yes	Surgical and Conservative management	POP	Yes	GCS < 8: Severe Head Injury	Yes	Sepsis	Censored (0)	13	No	No	No	No	Yes	No	No	No	Yes	Yes	<= 12	No	Lung	No	Yes	Yes	1	3	2	1
219	Male	Rural	Yes	Referral from PHCU	Passenger	No		Unconscious	Ayder comprehensive specialized hospital	31 - 45 years	1 - 4 hr of injury	> 89	89 - 139	59 - 90	16 - 26	60 - 99	<= 37	Yes	No	No	Yes	Conservative management only		Yes	GCS < 8: Severe Head Injury	No		Censored (0)	5	Yes	Yes	No	Yes	No	No	No	No	No	No	> 12	No	Spleen	No	No	No	1	3	2	3
218	Female	Rural	No		Pedestrian	Yes	Hypertension	Unconscious	Ayder comprehensive specialized hospital	46 - 60	1 - 4 hr of injury	> 89	>= 140	> 90	> 26	> 99	<= 37	Yes	No	No	Yes	Surgical and Conservative management		Yes	GCS < 8: Severe Head Injury	Yes	Ventilation associated pneumonia	Censored (0)	11	Yes	No	No	No	Yes	No	No	No	Yes	Yes	> 12	No	Lung	No	No	No	1	3	2	2
216	Male	Rural	Yes	Referral from PHCU	Driver	No		Unconscious	Ayder comprehensive specialized hospital	31 - 45 years	1 - 4 hr of injury	> 89	89 - 139	59 - 90	16 - 26	60 - 99	<= 37	No	No	No	Yes	Surgical and Conservative management	Internal or External Fixation	Yes	GCS < 8: Severe Head Injury	No		Censored (0)	9	Yes	No	No	No	No	Yes	No	No	No	No	> 12	Yes		No	Yes	Yes	1	3	2	3
214	Male	Rural	Yes	Referral from general hospitals	Passenger	No		Unconscious	Ayder comprehensive specialized hospital	31 - 45 years	1 - 4 hr of injury	> 89	89 - 139	59 - 90	16 - 26	60 - 99	> 37	No	No	No	Yes	Surgical and Conservative management	Internal or External Fixation	Yes	GCS < 8: Severe Head Injury	Yes	Sepsis	Censored (0)	14	Yes	No	No	No	No	Yes	No	No	No	No	> 12	Yes		No	Yes	Yes	1	3	2	3
213	Male	Urban	No		Driver	No		Unconscious	Ayder comprehensive specialized hospital	18 - 30 years	1 - 4 hr of injury	> 89	89 - 139	59 - 90	> 26	60 - 99	> 37	Yes	No	No	Yes	Surgical and Conservative management		Yes	GCS < 8: Severe Head Injury	Yes	Ventilation associated pneumonia	Censored (0)	9	Yes	No	No	No	Yes	Yes	No	No	Yes	Yes	<= 12	Yes	Lung	No	No	No	2	3	2	3
212	Female	Urban	No		Passenger	No		Unconscious	Ayder comprehensive specialized hospital	31 - 45 years	1 - 4 hr of injury	> 89	89 - 139	59 - 90	> 26	60 - 99	<= 37	Yes	No	No	Yes	Surgical and Conservative management		Yes	GCS < 8: Severe Head Injury	No		Censored (0)	5	Yes	No	No	No	Yes	Yes	No	No	Yes	Yes	<= 12	Yes	Lung	No	No	No	2	3	2	3
211	Male	Urban	Yes	Referral from general hospitals	Passenger	No		Unconscious	Ayder comprehensive specialized hospital	18 - 30 years	1 - 4 hr of injury	> 89	89 - 139	59 - 90	16 - 26	60 - 99	> 37	No	No	No	Yes	Surgical and Conservative management	Internal or External Fixation	Yes	GCS < 8: Severe Head Injury	Yes	Sepsis	Censored (0)	12	Yes	No	No	No	No	Yes	No	No	No	No	> 12	Yes		No	Yes	Yes	2	3	2	3
210	Male	Urban	No		Driver	Yes	Hypovolmic/Refractory shock	Unconscious	Ayder comprehensive specialized hospital	31 - 45 years	1 - 4 hr of injury	> 89	<= 89	<= 59	> 26	> 99	> 37	Yes	No	No	Yes	Surgical and Conservative management	Internal or External Fixation	Yes	GCS < 8: Severe Head Injury	Yes	Sepsis	Censored (0)	8	No	Yes	No	Yes	No	Yes	No	No	No	No	> 12	No	Liver	No	Yes	Yes	2	3	2	1
209	Female	Urban	No		Pedestrian	Yes	Asthma	Unconscious	Ayder comprehensive specialized hospital	46 - 60	1 - 4 hr of injury	> 89	89 - 139	59 - 90	> 26	60 - 99	<= 37	Yes	No	Yes	Yes	Surgical and Conservative management		Yes	GCS < 8: Severe Head Injury	No		Censored (0)	12	Yes	No	Yes	No	No	No	No	Yes	No	No	> 12	No	Spleen	Yes	No	No	2	3	1	3
207	Male	Urban	No		Driver	No		Unconscious	Ayder comprehensive specialized hospital	18 - 30 years	1 - 4 hr of injury	> 89	<= 89	<= 59	> 26	> 99	<= 37	No	No	Yes	Yes	Surgical and Conservative management	Internal or External Fixation	Yes	GCS < 8: Severe Head Injury	No		Censored (0)	10	Yes	No	Yes	No	No	No	No	No	No	No	> 12	No		No	Yes	Yes	2	3	2	1
206	Male	Rural	No		Passenger	No		Unconscious	Ayder comprehensive specialized hospital	18 - 30 years	1 - 4 hr of injury	> 89	89 - 139	59 - 90	16 - 26	60 - 99	<= 37	No	No	Yes	Yes	Conservative management only		Yes	GCS < 8: Severe Head Injury	No		Censored (0)	4	Yes	No	Yes	No	No	No	No	No	No	No	> 12	No		No	No	No	1	3	2	3
205	Male	Urban	Yes	Referral from Referral Hospital	Passenger	Yes	Hypovolmic/Refractory shock	Unconscious	Ayder comprehensive specialized hospital	18 - 30 years	1 - 4 hr of injury	> 89	<= 89	<= 59	> 26	> 99	<= 37	No	No	Yes	Yes	Surgical and Conservative management	Internal or External Fixation	Yes	GCS < 8: Severe Head Injury	No		Censored (0)	15	No	No	Yes	No	Yes	No	No	No	Yes	Yes	<= 12	No		No	Yes	Yes	2	3	2	1
204	Male	Urban	No		Passenger	No		Unconscious	Ayder comprehensive specialized hospital	18 - 30 years	1 - 4 hr of injury	> 89	89 - 139	59 - 90	16 - 26	60 - 99	<= 37	No	No	Yes	Yes	Surgical and Conservative management		Yes	GCS < 8: Severe Head Injury	Yes	Sepsis	Censored (0)	14	Yes	No	No	No	No	Yes	No	No	No	No	> 12	Yes		No	No	No	2	3	2	3
203	Male	Urban	Yes	Referral from PHCU	Passenger	No		Unconscious	Ayder comprehensive specialized hospital	46 - 60	1 - 4 hr of injury	> 89	89 - 139	59 - 90	16 - 26	60 - 99	<= 37	Yes	Yes	Yes	Yes	Surgical and Conservative management		Yes	GCS < 8: Severe Head Injury	Yes	Sepsis	Censored (0)	11	Yes	No	Yes	No	Yes	No	No	No	Yes	Yes	> 12	No	Lung	No	No	No	2	3	2	3
202	Female	Urban	No		Passenger	Yes	Hypovolmic/Refractory shock	Unconscious	Ayder comprehensive specialized hospital	18 - 30 years	<=1 hr of injury	> 89	<= 89	<= 59	> 26	> 99	> 37	No	No	No	Yes	Surgical and Conservative management	Internal or External Fixation	Yes	GCS < 8: Severe Head Injury	Yes	Sepsis	Censored (0)	7	No	No	Yes	No	Yes	No	No	No	Yes	Yes	> 12	No		No	Yes	Yes	2	1	2	1
129	Male	Urban	Yes	Referral from general hospitals	Pedestrian	No		Unconscious	Ayder comprehensive specialized hospital	18 - 30 years	1 - 4 hr of injury	> 89	89 - 139	59 - 90	16 - 26	60 - 99	> 37	Yes	No	Yes	Yes	Surgical and Conservative management		Yes	GCS < 8: Severe Head Injury	Yes	Sepsis	Censored (0)	10	Yes	No	Yes	No	Yes	No	Yes	No	Yes	Yes	> 12	No	Lung	No	No	No	2	3	2	3
128	Male	Urban	Yes	Referral from general hospitals	Pedestrian	Yes	Fat Embolism	Unconscious	Ayder comprehensive specialized hospital	31 - 45 years	1 - 4 hr of injury	> 89	<= 89	<= 59	16 - 26	60 - 99	> 37	No	No	Yes	Yes	Surgical and Conservative management	Wiring & pin traction	Yes	GCS < 8: Severe Head Injury	No		Censored (0)	10	Yes	No	Yes	No	No	No	Yes	No	No	No	> 12	No		No	Yes	Yes	2	3	2	1
126	Female	Rural	Yes	Referral from PHCU	Pedestrian	Yes	Hypovolmic/Refractory shock	Unconscious	Ayder comprehensive specialized hospital	18 - 30 years	<=1 hr of injury	> 89	<= 89	<= 59	> 26	> 99	> 37	Yes	Yes	No	Yes	Surgical and Conservative management	Wiring & pin traction	Yes	GCS < 8: Severe Head Injury	Yes	Sepsis	Censored (0)	7	Yes	No	Yes	No	No	No	Yes	No	No	No	<= 12	No	Spleen	No	Yes	Yes	1	1	2	1
124	Male	Urban	Yes	Referral from general hospitals	Driver	No		Unconscious	Ayder comprehensive specialized hospital	18 - 30 years	1 - 4 hr of injury	> 89	89 - 139	59 - 90	> 26	60 - 99	<= 37	Yes	No	No	Yes	Surgical and Conservative management		Yes	GCS < 8: Severe Head Injury	Yes	Ventilation associated pneumonia	Censored (0)	11	Yes	No	Yes	No	Yes	No	Yes	No	Yes	Yes	> 12	No	Lung	No	No	No	2	3	2	3
123	Female	Urban	Yes	Referral from PHCU	Passenger	No		Unconscious	Ayder comprehensive specialized hospital	18 - 30 years	1 - 4 hr of injury	> 89	89 - 139	59 - 90	16 - 26	60 - 99	<= 37	Yes	No	Yes	Yes	Surgical and Conservative management		Yes	GCS < 8: Severe Head Injury	No		Censored (0)	8	Yes	No	No	No	Yes	No	Yes	No	Yes	Yes	> 12	No	Lung	No	No	No	2	3	2	3
122	Male	Urban	Yes	Referral from PHCU	Pedestrian	No		Unconscious	Ayder comprehensive specialized hospital	31 - 45 years	1 - 4 hr of injury	> 89	89 - 139	59 - 90	16 - 26	60 - 99	<= 37	No	No	Yes	Yes	Surgical and Conservative management	Wiring & pin traction	Yes	GCS < 8: Severe Head Injury	No		Censored (0)	8	Yes	No	Yes	No	No	No	Yes	No	No	No	> 12	No		No	Yes	Yes	2	3	2	3
121	Male	Urban	Yes	Referral from general hospitals	Pedestrian	No		Unconscious	Ayder comprehensive specialized hospital	31 - 45 years	1 - 4 hr of injury	> 89	89 - 139	59 - 90	16 - 26	60 - 99	<= 37	Yes	No	Yes	Yes	Surgical and Conservative management		Yes	GCS < 8: Severe Head Injury	Yes	Ventilation associated pneumonia	Censored (0)	10	Yes	No	Yes	No	Yes	No	Yes	No	Yes	Yes	> 12	No	Lung	No	No	No	2	3	2	3
120	Male	Urban	Yes	Referral from PHCU	Driver	No		Unconscious	Ayder comprehensive specialized hospital	31 - 45 years	1 - 4 hr of injury	> 89	89 - 139	59 - 90	16 - 26	60 - 99	> 37	No	No	Yes	Yes	Surgical and Conservative management	Wiring & pin traction	Yes	GCS < 8: Severe Head Injury	No		Censored (0)	7	Yes	No	Yes	No	No	No	No	No	No	No	> 12	No		No	Yes	Yes	2	3	2	3
119	Male	Rural	Yes	Referral from PHCU	Pedestrian	No		Unconscious	Ayder comprehensive specialized hospital	18 - 30 years	1 - 4 hr of injury	> 89	<= 89	<= 59	> 26	> 99	> 37	No	No	Yes	Yes	Surgical and Conservative management	POP	Yes	GCS < 8: Severe Head Injury	Yes	Sepsis	Censored (0)	8	Yes	No	Yes	No	No	No	No	No	No	No	> 12	No		No	Yes	Yes	1	3	2	1
118	Female	Urban	Yes	Referral from PHCU	Pedestrian	No		Unconscious	Ayder comprehensive specialized hospital	18 - 30 years	1 - 4 hr of injury	> 89	<= 89	<= 59	> 26	> 99	> 37	Yes	No	Yes	Yes	Surgical and Conservative management		Yes	GCS < 8: Severe Head Injury	Yes	Ventilation associated pneumonia	Censored (0)	9	Yes	No	Yes	No	No	Yes	Yes	Yes	No	No	> 12	Yes	Liver	Yes	No	No	2	3	2	1
117	Male	Urban	Yes	Referral from general hospitals	Driver	No		Unconscious	Ayder comprehensive specialized hospital	18 - 30 years	1 - 4 hr of injury	> 89	89 - 139	59 - 90	16 - 26	60 - 99	<= 37	No	No	Yes	Yes	Surgical and Conservative management	Internal or External Fixation	Yes	GCS < 8: Severe Head Injury	Yes	Sepsis	Censored (0)	8	Yes	No	Yes	No	No	No	Yes	No	No	No	> 12	No		No	Yes	Yes	2	3	2	3
115	Male	Urban	Yes	Referral from PHCU	Passenger	No		Unconscious	Ayder comprehensive specialized hospital	31 - 45 years	1 - 4 hr of injury	> 89	89 - 139	59 - 90	16 - 26	> 99	> 37	No	No	Yes	Yes	Surgical and Conservative management	Wiring & pin traction	Yes	GCS < 8: Severe Head Injury	Yes	Sepsis	Censored (0)	7	Yes	No	Yes	No	No	Yes	No	No	No	No	<= 12	Yes		No	Yes	Yes	2	3	2	3
111	Male	Urban	Yes	Referral from PHCU	Passenger	No		Unconscious	Ayder comprehensive specialized hospital	46 - 60	1 - 4 hr of injury	> 89	89 - 139	59 - 90	16 - 26	60 - 99	> 37	No	No	Yes	Yes	Surgical and Conservative management	POP	Yes	GCS < 8: Severe Head Injury	Yes	Bed sore	Censored (0)	7	Yes	No	Yes	No	No	No	Yes	No	No	No	<= 12	No		No	Yes	Yes	2	3	2	3
110	Female	Rural	Yes	Referral from PHCU	Pedestrian	No		Unconscious	Ayder comprehensive specialized hospital	31 - 45 years	1 - 4 hr of injury	> 89	89 - 139	59 - 90	> 26	60 - 99	> 37	Yes	No	Yes	Yes	Surgical and Conservative management		Yes	GCS < 8: Severe Head Injury	Yes	Sepsis	Censored (0)	12	Yes	No	Yes	No	Yes	No	Yes	No	Yes	Yes	> 12	No	Lung	No	No	No	1	3	2	3
109	Female	Urban	Yes	Referral from general hospitals	Passenger	No		Unconscious	Ayder comprehensive specialized hospital	18 - 30 years	<=1 hr of injury	> 89	89 - 139	59 - 90	> 26	> 99	> 37	Yes	No	No	Yes	Surgical and Conservative management		Yes	GCS < 8: Severe Head Injury	Yes	Sepsis	Censored (0)	7	Yes	No	No	No	No	Yes	No	Yes	No	No	> 12	Yes	Spleen	Yes	No	No	2	1	2	3
107	Male	Urban	Yes	Referral from PHCU	Driver	Yes	Hypovolmic/Refractory shock	Unconscious	Ayder comprehensive specialized hospital	31 - 45 years	1 - 4 hr of injury	> 89	<= 89	<= 59	> 26	60 - 99	> 37	Yes	No	No	Yes	Surgical and Conservative management	Internal or External Fixation	Yes	GCS < 8: Severe Head Injury	Yes	Ventilation associated pneumonia	Censored (0)	15	No	No	Yes	No	Yes	No	No	No	Yes	Yes	> 12	No	Lung	No	Yes	Yes	2	3	2	1
106	Male	Urban	Yes	Referral from private hospitals	Pedestrian	No		Unconscious	Ayder comprehensive specialized hospital	18 - 30 years	1 - 4 hr of injury	> 89	89 - 139	59 - 90	16 - 26	60 - 99	> 37	No	No	Yes	Yes	Surgical and Conservative management	Internal or External Fixation	Yes	GCS < 8: Severe Head Injury	Yes	Sepsis	Censored (0)	8	Yes	No	Yes	No	No	No	No	No	No	No	<= 12	No		No	Yes	Yes	2	3	2	3
105	Male	Urban	Yes	Referral from general hospitals	Pedestrian	Yes	Hypovolmic/Refractory shock	Unconscious	Ayder comprehensive specialized hospital	18 - 30 years	<=1 hr of injury	> 89	<= 89	<= 59	> 26	> 99	> 37	No	No	Yes	Yes	Surgical and Conservative management	Internal or External Fixation	Yes	GCS < 8: Severe Head Injury	Yes	Sepsis	Censored (0)	8	No	No	Yes	No	Yes	No	Yes	No	Yes	Yes	> 12	No		No	Yes	Yes	2	1	2	1
104	Female	Rural	No		Passenger	No		Unconscious	Ayder comprehensive specialized hospital	31 - 45 years	1 - 4 hr of injury	> 89	<= 89	<= 59	> 26	> 99	> 37	No	No	Yes	Yes	Surgical and Conservative management	POP	Yes	GCS < 8: Severe Head Injury	Yes	Sepsis	Censored (0)	13	No	No	Yes	No	Yes	Yes	Yes	No	No	Yes	<= 12	No		No	Yes	Yes	1	3	2	1
102	Male	Rural	Yes	Referral from PHCU	Pedestrian	No		Unconscious	Ayder comprehensive specialized hospital	18 - 30 years	1 - 4 hr of injury	> 89	89 - 139	59 - 90	16 - 26	60 - 99	> 37	No	No	No	Yes	Surgical and Conservative management	Internal or External Fixation	Yes	GCS < 8: Severe Head Injury	Yes	Sepsis	Censored (0)	13	Yes	No	No	No	No	No	No	No	No	No	<= 12	No		No	Yes	Yes	1	3	2	3
101	Male	Urban	Yes	Referral from general hospitals	Driver	No		Unconscious	Ayder comprehensive specialized hospital	31 - 45 years	1 - 4 hr of injury	> 89	89 - 139	59 - 90	16 - 26	60 - 99	> 37	No	No	No	Yes	Surgical and Conservative management	Internal or External Fixation	Yes	GCS < 8: Severe Head Injury	Yes	Sepsis	Censored (0)	11	Yes	No	No	No	No	No	No	No	No	No	> 12	No		No	Yes	Yes	2	3	2	3
140	Male	Urban	Yes	Referral from general hospitals	Driver	No		Unconscious	Ayder comprehensive specialized hospital	31 - 45 years	1 - 4 hr of injury	> 89	89 - 139	59 - 90	> 26	60 - 99	> 37	No	No	Yes	Yes	Surgical and Conservative management	Internal or External Fixation	Yes	GCS < 8: Severe Head Injury	Yes	Ventilation associated pneumonia	Censored (0)	11	No	No	Yes	No	Yes	No	No	No	Yes	Yes	> 12	No		No	Yes	Yes	2	3	2	3
139	Female	Urban	Yes	Referral from general hospitals	Passenger	Yes	Hypovolmic/Refractory shock	Unconscious	Ayder comprehensive specialized hospital	31 - 45 years	1 - 4 hr of injury	> 89	<= 89	<= 59	> 26	> 99	> 37	No	No	Yes	Yes	Surgical and Conservative management	Wiring & pin traction	Yes	GCS < 8: Severe Head Injury	Yes	Sepsis	Censored (0)	11	No	No	Yes	No	Yes	No	No	No	Yes	Yes	> 12	No		No	Yes	Yes	2	3	2	1
138	Male	Urban	Yes	Referral from general hospitals	Pedestrian	No		Unconscious	Ayder comprehensive specialized hospital	31 - 45 years	<=1 hr of injury	> 89	89 - 139	59 - 90	16 - 26	60 - 99	> 37	Yes	Yes	Yes	Yes	Surgical and Conservative management		Yes	GCS < 8: Severe Head Injury	Yes	Sepsis	Censored (0)	12	Yes	No	Yes	No	No	Yes	No	Yes	No	No	> 12	Yes	Liver	Yes	No	No	2	1	2	3
137	Female	Rural	Yes	Referral from PHCU	Pedestrian	No		Unconscious	Ayder comprehensive specialized hospital	31 - 45 years	1 - 4 hr of injury	> 89	<= 89	<= 59	> 26	> 99	> 37	No	No	Yes	Yes	Surgical and Conservative management	POP	Yes	GCS < 8: Severe Head Injury	Yes	Sepsis	Censored (0)	11	Yes	No	Yes	No	No	No	No	No	No	No	> 12	No		No	Yes	Yes	1	3	1	1
136	Female	Urban	Yes	Referral from private hospitals	Passenger	No		Unconscious	Ayder comprehensive specialized hospital	18 - 30 years	1 - 4 hr of injury	> 89	89 - 139	59 - 90	16 - 26	60 - 99	> 37	Yes	No	Yes	Yes	Surgical and Conservative management		Yes	GCS < 8: Severe Head Injury	Yes	Ventilation associated pneumonia	Censored (0)	9	Yes	No	Yes	No	Yes	Yes	No	No	Yes	Yes	> 12	Yes	Lung	No	No	No	2	3	2	3
135	Male	Urban	No		Pedestrian	No		Unconscious	Ayder comprehensive specialized hospital	31 - 45 years	1 - 4 hr of injury	> 89	89 - 139	59 - 90	16 - 26	60 - 99	> 37	No	No	Yes	Yes	Surgical and Conservative management	Internal or External Fixation	Yes	GCS < 8: Severe Head Injury	Yes	Sepsis	Censored (0)	8	Yes	No	Yes	No	No	No	Yes	No	No	No	> 12	No		No	Yes	Yes	2	3	2	3
133	Male	Rural	Yes	Referral from PHCU	Pedestrian	No		Unconscious	Ayder comprehensive specialized hospital	31 - 45 years	1 - 4 hr of injury	> 89	89 - 139	59 - 90	16 - 26	60 - 99	<= 37	Yes	No	Yes	Yes	Surgical and Conservative management		Yes	GCS < 8: Severe Head Injury	No		Censored (0)	10	Yes	No	Yes	No	Yes	No	No	No	Yes	Yes	> 12	Yes	Lung	No	No	No	1	3	2	3
132	Male	Rural	Yes	Referral from PHCU	Passenger	No		Unconscious	Ayder comprehensive specialized hospital	46 - 60	1 - 4 hr of injury	> 89	89 - 139	59 - 90	16 - 26	60 - 99	> 37	No	No	No	Yes	Surgical and Conservative management	POP	Yes	GCS < 8: Severe Head Injury	No		Censored (0)	6	Yes	No	Yes	No	No	No	No	No	No	No	> 12	No		No	Yes	Yes	1	3	2	3
131	Female	Urban	Yes	Referral from general hospitals	Passenger	Yes	Hypovolmic/Refractory shock	Unconscious	Ayder comprehensive specialized hospital	18 - 30 years	<=1 hr of injury	> 89	89 - 139	59 - 90	16 - 26	60 - 99	> 37	Yes	No	No	Yes	Surgical and Conservative management	Internal or External Fixation	Yes	GCS < 8: Severe Head Injury	No		Censored (0)	10	No	Yes	No	Yes	Yes	Yes	No	No	Yes	Yes	> 12	No	Lung	No	Yes	Yes	2	1	2	3
100	Male	Urban	Yes	Referral from private hospitals	Passenger	No		Unconscious	Ayder comprehensive specialized hospital	31 - 45 years	<=1 hr of injury	> 89	89 - 139	59 - 90	16 - 26	60 - 99	> 37	No	No	No	Yes	Surgical and Conservative management	Wiring & pin traction	Yes	GCS < 8: Severe Head Injury	Yes	Sepsis	Censored (0)	8	Yes	No	No	No	No	Yes	No	No	No	No	> 12	No		No	Yes	Yes	2	1	2	3
98	Male	Rural	Yes	Referral from PHCU	Pedestrian	No		Unconscious	Ayder comprehensive specialized hospital	18 - 30 years	1 - 4 hr of injury	> 89	89 - 139	59 - 90	16 - 26	60 - 99	<= 37	No	No	No	Yes	Surgical and Conservative management	Internal or External Fixation	Yes	GCS < 8: Severe Head Injury	No		Censored (0)	8	Yes	No	No	No	No	Yes	No	No	No	No	> 12	No		No	Yes	Yes	1	3	2	3
97	Male	Urban	Yes	Referral from PHCU	Passenger	No		Unconscious	Ayder comprehensive specialized hospital	31 - 45 years	1 - 4 hr of injury	> 89	89 - 139	59 - 90	16 - 26	60 - 99	> 37	No	No	No	Yes	Surgical and Conservative management	Wiring & pin traction	Yes	GCS < 8: Severe Head Injury	No		Censored (0)	8	Yes	No	No	No	No	No	No	No	No	No	> 12	No		No	Yes	Yes	2	3	2	3
95	Female	Urban	Yes	Referral from general hospitals	Pedestrian	No		Unconscious	Ayder comprehensive specialized hospital	18 - 30 years	<=1 hr of injury	> 89	89 - 139	59 - 90	> 26	> 99	> 37	No	No	No	Yes	Surgical and Conservative management	Internal or External Fixation	Yes	GCS < 8: Severe Head Injury	No		Censored (0)	6	Yes	No	No	No	No	Yes	No	No	No	No	<= 12	Yes		No	Yes	Yes	2	1	2	3
94	Female	Urban	Yes	Referral from general hospitals	Passenger	No		Unconscious	Ayder comprehensive specialized hospital	46 - 60	1 - 4 hr of injury	> 89	89 - 139	59 - 90	16 - 26	60 - 99	> 37	Yes	No	No	Yes	Surgical and Conservative management		Yes	GCS < 8: Severe Head Injury	No		Censored (0)	6	Yes	No	No	No	Yes	No	No	No	Yes	Yes	<= 12	No	Lung	No	No	No	2	3	2	3
93	Male	Urban	Yes	Referral from general hospitals	Passenger	No		Unconscious	Ayder comprehensive specialized hospital	18 - 30 years	1 - 4 hr of injury	> 89	<= 89	<= 59	> 26	> 99	> 37	No	No	No	Yes	Surgical and Conservative management	Internal or External Fixation	Yes	GCS < 8: Severe Head Injury	No		Censored (0)	6	Yes	No	No	No	No	Yes	No	No	No	No	> 12	No		No	Yes	Yes	2	3	1	1
92	Male	Urban	Yes	Referral from PHCU	Passenger	No		Unconscious	Ayder comprehensive specialized hospital	18 - 30 years	1 - 4 hr of injury	> 89	89 - 139	59 - 90	> 26	> 99	> 37	No	No	No	Yes	Surgical and Conservative management	Wiring & pin traction	Yes	GCS < 8: Severe Head Injury	Yes	Sepsis	Censored (0)	9	Yes	No	No	No	No	Yes	No	No	No	No	<= 12	No		No	Yes	Yes	2	3	2	3
91	Male	Rural	Yes	Referral from general hospitals	Pedestrian	No		Unconscious	Ayder comprehensive specialized hospital	18 - 30 years	<=1 hr of injury	> 89	89 - 139	59 - 90	16 - 26	60 - 99	<= 37	Yes	No	No	Yes	Surgical and Conservative management		Yes	GCS < 8: Severe Head Injury	No		Censored (0)	12	Yes	No	No	No	Yes	Yes	No	No	Yes	Yes	> 12	Yes	Lung	No	No	No	1	1	2	3
90	Male	Urban	No		Passenger	Yes	Hypovolmic/Refractory shock	Unconscious	Ayder comprehensive specialized hospital	31 - 45 years	1 - 4 hr of injury	> 89	<= 89	<= 59	> 26	> 99	> 37	No	No	No	Yes	Surgical and Conservative management	Wiring & pin traction	Yes	GCS < 8: Severe Head Injury	No		Censored (0)	9	Yes	No	No	No	No	Yes	No	No	No	No	> 12	No		No	Yes	Yes	2	3	1	1
89	Female	Urban	Yes	Referral from general hospitals	Pedestrian	No		Unconscious	Ayder comprehensive specialized hospital	18 - 30 years	1 - 4 hr of injury	> 89	89 - 139	59 - 90	16 - 26	60 - 99	<= 37	No	No	No	Yes	Surgical and Conservative management		Yes	GCS < 8: Severe Head Injury	No		Censored (0)	5	Yes	No	No	No	No	Yes	No	No	No	No	> 12	Yes		No	No	No	2	3	2	3
88	Male	Rural	Yes	Referral from PHCU	Pedestrian	Yes	Hypovolmic/Refractory shock	Unconscious	Ayder comprehensive specialized hospital	31 - 45 years	1 - 4 hr of injury	> 89	<= 89	<= 59	> 26	> 99	> 37	No	No	No	Yes	Surgical and Conservative management	Internal or External Fixation	Yes	GCS < 8: Severe Head Injury	Yes	Sepsis	Censored (0)	6	No	No	No	No	No	Yes	No	No	No	No	<= 12	No		No	Yes	Yes	1	3	1	1
87	Male	Urban	Yes	Referral from general hospitals	Pedestrian	Yes	Diabetes mellitus	Unconscious	Ayder comprehensive specialized hospital	46 - 60	1 - 4 hr of injury	> 89	89 - 139	59 - 90	> 26	> 99	> 37	No	No	No	No	Surgical and Conservative management		Yes	GCS < 8: Severe Head Injury	Yes	Ventilation associated pneumonia	Censored (0)	6	Yes	No	No	No	Yes	Yes	No	No	Yes	Yes	> 12	No		No	No	No	2	3	2	3
86	Female	Rural	Yes	Referral from PHCU	Pedestrian	Yes	Hypertension	Unconscious	Ayder comprehensive specialized hospital	31 - 45 years	1 - 4 hr of injury	> 89	>= 140	> 90	16 - 26	60 - 99	> 37	No	No	No	Yes	Surgical and Conservative management	POP	Yes	GCS < 8: Severe Head Injury	No		Censored (0)	10	Yes	No	No	No	No	Yes	No	No	No	No	> 12	No		No	Yes	Yes	1	3	2	2
85	Female	Urban	Yes	Referral from general hospitals	Passenger	No		Unconscious	Ayder comprehensive specialized hospital	18 - 30 years	<=1 hr of injury	> 89	89 - 139	59 - 90	16 - 26	60 - 99	> 37	Yes	No	No	Yes	Surgical and Conservative management		Yes	GCS < 8: Severe Head Injury	No		Censored (0)	9	Yes	No	No	No	No	Yes	No	Yes	No	No	> 12	Yes	Spleen	Yes	No	No	2	1	2	3
84	Male	Rural	Yes	Referral from PHCU	Pedestrian	No		Unconscious	Ayder comprehensive specialized hospital	31 - 45 years	1 - 4 hr of injury	> 89	89 - 139	59 - 90	16 - 26	60 - 99	> 37	No	No	No	Yes	Surgical and Conservative management	Wiring & pin traction	Yes	GCS < 8: Severe Head Injury	Yes	Sepsis	Censored (0)	13	Yes	No	No	No	No	Yes	No	No	No	No	> 12	No		No	Yes	Yes	1	3	2	3
82	Female	Urban	Yes	Referral from general hospitals	Passenger	Yes	Fat Embolism	Unconscious	Ayder comprehensive specialized hospital	18 - 30 years	1 - 4 hr of injury	> 89	89 - 139	59 - 90	16 - 26	60 - 99	> 37	No	No	No	Yes	Surgical and Conservative management	Internal or External Fixation	Yes	GCS < 8: Severe Head Injury	Yes	Sepsis	Censored (0)	8	Yes	No	No	No	No	Yes	No	No	No	No	<= 12	No		No	Yes	Yes	2	3	2	3
79	Female	Urban	Yes	Referral from PHCU	Pedestrian	No		Unconscious	Ayder comprehensive specialized hospital	18 - 30 years	1 - 4 hr of injury	> 89	89 - 139	59 - 90	> 26	> 99	> 37	Yes	No	No	Yes	Surgical and Conservative management		Yes	GCS < 8: Severe Head Injury	No		Censored (0)	8	Yes	No	No	No	Yes	Yes	No	No	Yes	Yes	> 12	Yes	Lung	No	No	No	2	3	2	3
78	Male	Urban	Yes	Referral from PHCU	Passenger	No		Unconscious	Ayder comprehensive specialized hospital	18 - 30 years	1 - 4 hr of injury	> 89	<= 89	<= 59	> 26	> 99	> 37	No	No	No	Yes	Surgical and Conservative management	Wiring & pin traction	Yes	GCS < 8: Severe Head Injury	Yes	Sepsis	Censored (0)	7	Yes	No	No	No	No	Yes	No	No	No	No	> 12	No		No	Yes	Yes	2	3	1	1
76	Male	Rural	Yes	Referral from PHCU	Pedestrian	Yes	Hypovolmic/Refractory shock	Unconscious	Ayder comprehensive specialized hospital	31 - 45 years	1 - 4 hr of injury	> 89	<= 89	<= 59	> 26	> 99	> 37	No	No	No	Yes	Surgical and Conservative management	Wiring & pin traction	Yes	GCS < 8: Severe Head Injury	Yes	Sepsis	Censored (0)	7	Yes	No	No	No	No	Yes	No	No	No	No	<= 12	No		No	Yes	Yes	1	3	1	1
75	Male	Rural	Yes	Referral from PHCU	Passenger	Yes	ARDS	Unconscious	Ayder comprehensive specialized hospital	18 - 30 years	1 - 4 hr of injury	> 89	<= 89	<= 59	> 26	> 99	> 37	No	No	No	Yes	Surgical and Conservative management	Internal or External Fixation	Yes	GCS < 8: Severe Head Injury	No		Censored (0)	5	No	No	No	No	Yes	Yes	No	No	Yes	Yes	<= 12	No		No	Yes	Yes	1	3	1	1
74	Male	Urban	Yes	Referral from general hospitals	Passenger	No		Unconscious	Ayder comprehensive specialized hospital	31 - 45 years	<=1 hr of injury	> 89	89 - 139	59 - 90	16 - 26	60 - 99	<= 37	No	No	No	Yes	Surgical and Conservative management		Yes	GCS < 8: Severe Head Injury	Yes	Sepsis	Censored (0)	4	Yes	No	No	No	No	Yes	No	No	No	No	> 12	Yes		No	No	No	2	1	2	3
72	Male	Urban	No		Passenger	No		Unconscious	Ayder comprehensive specialized hospital	31 - 45 years	1 - 4 hr of injury	> 89	89 - 139	59 - 90	16 - 26	60 - 99	<= 37	No	No	No	Yes	Surgical and Conservative management		Yes	GCS < 8: Severe Head Injury	No		Censored (0)	5	Yes	No	No	No	No	Yes	No	No	No	No	> 12	Yes		No	No	No	2	3	2	3
72	Male	Urban	No		Pedestrian	Yes	Asthma	Unconscious	Ayder comprehensive specialized hospital	18 - 30 years	<=1 hr of injury	> 89	89 - 139	59 - 90	> 26	> 99	> 37	Yes	Yes	No	Yes	Surgical and Conservative management		Yes	GCS < 8: Severe Head Injury	Yes	Sepsis	Censored (0)	8	No	No	No	No	Yes	Yes	No	Yes	Yes	Yes	> 12	No	Spleen	Yes	No	No	2	1	2	3
71	Male	Rural	No		Passenger	No		Unconscious	Ayder comprehensive specialized hospital	46 - 60	1 - 4 hr of injury	> 89	89 - 139	59 - 90	> 26	> 99	> 37	Yes	No	No	Yes	Surgical and Conservative management		Yes	GCS < 8: Severe Head Injury	No		Censored (0)	10	Yes	No	No	No	Yes	Yes	No	No	Yes	Yes	> 12	No	Lung	No	No	No	1	3	2	3
70	Male	Rural	Yes	Referral from general hospitals	Pedestrian	Yes	Hypertension	Unconscious	Ayder comprehensive specialized hospital	31 - 45 years	1 - 4 hr of injury	> 89	>= 140	> 90	> 26	> 99	> 37	No	No	No	Yes	Surgical and Conservative management	Internal or External Fixation	Yes	GCS < 8: Severe Head Injury	Yes	Sepsis	Censored (0)	11	Yes	No	No	No	No	Yes	No	No	No	No	> 12	No		No	Yes	Yes	1	3	2	2
69	Male	Urban	Yes	Referral from general hospitals	Driver	No		Unconscious	Ayder comprehensive specialized hospital	18 - 30 years	<=1 hr of injury	> 89	89 - 139	59 - 90	16 - 26	60 - 99	> 37	No	No	No	Yes	Surgical and Conservative management	Wiring & pin traction	Yes	GCS < 8: Severe Head Injury	Yes	Sepsis	Censored (0)	8	Yes	No	No	No	No	Yes	No	No	No	No	> 12	Yes		No	Yes	Yes	2	1	2	3
68	Female	Rural	Yes	Referral from PHCU	Pedestrian	No		Unconscious	Ayder comprehensive specialized hospital	18 - 30 years	<=1 hr of injury	> 89	89 - 139	59 - 90	16 - 26	60 - 99	<= 37	No	No	No	Yes	Surgical and Conservative management		Yes	GCS < 8: Severe Head Injury	No		Censored (0)	4	Yes	No	No	No	No	Yes	No	No	No	No	> 12	Yes		No	No	No	1	1	2	3
67	Male	Rural	Yes	Referral from private hospitals	Driver	No		Unconscious	Ayder comprehensive specialized hospital	18 - 30 years	<=1 hr of injury	> 89	89 - 139	59 - 90	> 26	> 99	> 37	No	No	No	Yes	Surgical and Conservative management		Yes	GCS < 8: Severe Head Injury	No		Censored (0)	4	Yes	No	No	No	Yes	Yes	No	No	Yes	Yes	> 12	Yes		No	No	No	1	1	2	3
66	Male	Urban	No		Pedestrian	No		Unconscious	Ayder comprehensive specialized hospital	18 - 30 years	<=1 hr of injury	> 89	89 - 139	59 - 90	16 - 26	60 - 99	> 37	No	No	No	Yes	Surgical and Conservative management		Yes	GCS < 8: Severe Head Injury	No		Censored (0)	7	Yes	No	No	No	No	Yes	No	Yes	No	No	> 12	No		Yes	No	No	2	1	2	3
65	Male	Rural	No		Driver	Yes	Hypovolmic/Refractory shock	Unconscious	Ayder comprehensive specialized hospital	18 - 30 years	1 - 4 hr of injury	> 89	89 - 139	59 - 90	16 - 26	60 - 99	> 37	No	No	No	Yes	Surgical and Conservative management	Internal or External Fixation	Yes	GCS < 8: Severe Head Injury	Yes	Sepsis	Censored (0)	8	No	Yes	No	Yes	No	Yes	No	No	No	No	> 12	No		No	Yes	Yes	1	3	2	3
64	Male	Rural	Yes	Referral from general hospitals	Driver	No		Unconscious	Ayder comprehensive specialized hospital	31 - 45 years	1 - 4 hr of injury	> 89	89 - 139	59 - 90	16 - 26	60 - 99	> 37	No	No	No	Yes	Surgical and Conservative management		Yes	GCS < 8: Severe Head Injury	No		Censored (0)	6	Yes	No	No	No	No	Yes	No	Yes	No	No	> 12	Yes		Yes	No	No	1	3	2	3
145	Male	Rural	Yes	Referral from PHCU	Passenger	Yes	Hypovolmic/Refractory shock	Unconscious	Ayder comprehensive specialized hospital	18 - 30 years	1 - 4 hr of injury	> 89	89 - 139	59 - 90	> 26	> 99	> 37	No	No	No	Yes	Surgical and Conservative management	Wiring & pin traction	Yes	GCS < 8: Severe Head Injury	Yes	Sepsis	Censored (0)	7	No	No	No	No	Yes	No	No	No	Yes	Yes	> 12	No		No	Yes	Yes	1	3	2	3
144	Male	Rural	Yes	Referral from PHCU	Pedestrian	Yes	CHF	Unconscious	Ayder comprehensive specialized hospital	46 - 60	1 - 4 hr of injury	> 89	89 - 139	59 - 90	> 26	60 - 99	> 37	Yes	No	No	Yes	Surgical and Conservative management		Yes	GCS < 8: Severe Head Injury	Yes	Ventilation associated pneumonia	Censored (0)	15	Yes	No	No	No	Yes	Yes	No	No	Yes	Yes	> 12	Yes	Lung	No	No	No	1	3	2	3
143	Male	Urban	Yes	Referral from general hospitals	Driver	No		Unconscious	Ayder comprehensive specialized hospital	18 - 30 years	1 - 4 hr of injury	> 89	89 - 139	59 - 90	> 26	> 99	> 37	No	No	No	Yes	Surgical and Conservative management	Internal or External Fixation	Yes	GCS < 8: Severe Head Injury	Yes	Sepsis	Censored (0)	7	Yes	No	No	No	No	Yes	No	No	No	No	> 12	No		No	Yes	Yes	2	3	2	3
167	Male	Urban	Yes	Referral from private hospitals	Passenger	No		Unconscious	Ayder comprehensive specialized hospital	18 - 30 years	1 - 4 hr of injury	> 89	89 - 139	59 - 90	16 - 26	60 - 99	> 37	No	No	No	Yes	Surgical and Conservative management	POP	Yes	GCS < 8: Severe Head Injury	Yes	Sepsis	Censored (0)	7	Yes	No	No	No	No	Yes	No	No	No	No	> 12	No		No	Yes	Yes	2	3	2	3
166	Male	Urban	Yes	Referral from PHCU	Passenger	No		Unconscious	Ayder comprehensive specialized hospital	31 - 45 years	1 - 4 hr of injury	> 89	89 - 139	59 - 90	> 26	60 - 99	> 37	Yes	No	No	Yes	Surgical and Conservative management		Yes	GCS < 8: Severe Head Injury	Yes	Ventilation associated pneumonia	Censored (0)	5	Yes	No	No	No	Yes	Yes	No	No	Yes	Yes	> 12	Yes	Lung	No	No	No	2	3	2	3
165	Male	Urban	Yes	Referral from PHCU	Pedestrian	No		Unconscious	Ayder comprehensive specialized hospital	31 - 45 years	1 - 4 hr of injury	> 89	89 - 139	59 - 90	16 - 26	60 - 99	> 37	No	No	No	Yes	Surgical and Conservative management	POP	Yes	GCS < 8: Severe Head Injury	Yes	Sepsis	Censored (0)	6	Yes	No	No	No	No	Yes	No	No	No	No	> 12	No		No	Yes	Yes	2	3	2	3
164	Female	Urban	Yes	Referral from PHCU	Passenger	Yes	Asthma	Unconscious	Ayder comprehensive specialized hospital	31 - 45 years	1 - 4 hr of injury	> 89	89 - 139	59 - 90	> 26	> 99	> 37	No	No	No	Yes	Surgical and Conservative management		Yes	GCS < 8: Severe Head Injury	No		Censored (0)	6	Yes	No	No	No	No	Yes	No	No	No	No	> 12	Yes		No	No	No	2	3	2	3
163	Female	Rural	Yes	Referral from PHCU	Passenger	No		Unconscious	Ayder comprehensive specialized hospital	18 - 30 years	1 - 4 hr of injury	> 89	89 - 139	59 - 90	> 26	60 - 99	> 37	Yes	No	No	Yes	Surgical and Conservative management		Yes	GCS < 8: Severe Head Injury	Yes	Sepsis	Censored (0)	11	Yes	Yes	No	Yes	No	Yes	No	No	No	No	> 12	Yes	Lung	No	No	No	1	3	2	3
200	Male	Rural	Yes	Referral from general hospitals	Pedestrian	No		Unconscious	Ayder comprehensive specialized hospital	18 - 30 years	1 - 4 hr of injury	> 89	<= 89	<= 59	> 26	> 99	> 37	No	No	No	Yes	Surgical and Conservative management	Internal or External Fixation	Yes	GCS < 8: Severe Head Injury	Yes	Sepsis	Censored (0)	8	Yes	No	No	No	No	Yes	No	No	No	No	> 12	No		No	Yes	Yes	1	3	1	1
199	Male	Urban	No		Driver	No		Unconscious	Ayder comprehensive specialized hospital	18 - 30 years	1 - 4 hr of injury	> 89	<= 89	<= 59	> 26	> 99	> 37	No	No	No	Yes	Surgical and Conservative management	Internal or External Fixation	Yes	GCS < 8: Severe Head Injury	Yes	Sepsis	Censored (0)	9	Yes	No	No	No	Yes	Yes	No	No	Yes	Yes	> 12	No		No	Yes	Yes	2	3	1	1
198	Male	Urban	No		Passenger	Yes	Hypovolmic/Refractory shock	Unconscious	Ayder comprehensive specialized hospital	18 - 30 years	<=1 hr of injury	> 89	<= 89	<= 59	> 26	> 99	> 37	No	No	No	Yes	Surgical and Conservative management	POP	Yes	GCS < 8: Severe Head Injury	Yes	Sepsis	Censored (0)	6	No	No	No	No	Yes	Yes	No	No	No	Yes	> 12	No		No	Yes	Yes	2	1	1	1
197	Male	Urban	No		Passenger	No		Unconscious	Ayder comprehensive specialized hospital	31 - 45 years	<=1 hr of injury	> 89	89 - 139	59 - 90	16 - 26	60 - 99	<= 37	No	No	No	Yes	Conservative management only		Yes	GCS < 8: Severe Head Injury	No		Censored (0)	5	Yes	No	No	No	No	No	No	No	No	No	> 12	Yes		No	No	No	2	1	2	3
196	Female	Urban	No		Pedestrian	No		Unconscious	Ayder comprehensive specialized hospital	31 - 45 years	1 - 4 hr of injury	> 89	89 - 139	59 - 90	> 26	> 99	> 37	Yes	No	No	Yes	Surgical and Conservative management		Yes	GCS < 8: Severe Head Injury	No		Censored (0)	4	Yes	No	No	No	Yes	Yes	No	No	Yes	Yes	> 12	No	Lung	No	No	No	2	3	2	3
195	Male	Urban	No		Passenger	No		Unconscious	Ayder comprehensive specialized hospital	46 - 60	1 - 4 hr of injury	> 89	89 - 139	59 - 90	16 - 26	60 - 99	> 37	Yes	No	No	Yes	Surgical and Conservative management		Yes	GCS < 8: Severe Head Injury	No		Censored (0)	4	Yes	Yes	No	Yes	No	Yes	No	No	No	No	> 12	Yes	Lung	No	No	No	2	3	2	3
194	Male	Urban	Yes	Referral from private hospitals	Passenger	No		Unconscious	Ayder comprehensive specialized hospital	31 - 45 years	>= 24 hr of injury	> 89	89 - 139	59 - 90	> 26	60 - 99	> 37	Yes	No	No	Yes	Surgical and Conservative management		Yes	GCS < 8: Severe Head Injury	No		Censored (0)	5	Yes	Yes	No	Yes	Yes	Yes	No	No	Yes	Yes	> 12	No	Lung	No	No	No	2	2	2	3
193	Female	Urban	No		Pedestrian	No		Unconscious	Ayder comprehensive specialized hospital	31 - 45 years	<=1 hr of injury	> 89	89 - 139	59 - 90	> 26	> 99	> 37	No	No	No	Yes	Surgical and Conservative management	Internal or External Fixation	Yes	GCS < 8: Severe Head Injury	Yes	Sepsis	Censored (0)	6	Yes	No	No	No	No	Yes	No	No	No	No	> 12	No		No	Yes	Yes	2	1	2	3
192	Male	Rural	No		Passenger	No		Unconscious	Ayder comprehensive specialized hospital	18 - 30 years	1 - 4 hr of injury	> 89	89 - 139	59 - 90	16 - 26	60 - 99	> 37	No	No	No	Yes	Surgical and Conservative management	POP	Yes	GCS < 8: Severe Head Injury	Yes	Sepsis	Censored (0)	11	Yes	No	No	No	No	Yes	No	No	No	No	> 12	No		No	Yes	Yes	1	3	2	3
191	Male	Urban	No		Passenger	No		Unconscious	Ayder comprehensive specialized hospital	18 - 30 years	1 - 4 hr of injury	> 89	89 - 139	59 - 90	16 - 26	60 - 99	> 37	Yes	No	No	Yes	Surgical and Conservative management		Yes	GCS < 8: Severe Head Injury	No		Censored (0)	4	Yes	No	No	No	Yes	No	No	No	Yes	Yes	> 12	Yes	Lung	No	No	No	2	3	2	3
190	Male	Urban	Yes	Referral from general hospitals	Driver	No		Unconscious	Ayder comprehensive specialized hospital	31 - 45 years	>= 24 hr of injury	> 89	89 - 139	59 - 90	16 - 26	60 - 99	> 37	No	No	No	Yes	Surgical and Conservative management		Yes	GCS < 8: Severe Head Injury	No		Censored (0)	5	Yes	No	No	No	No	Yes	No	Yes	No	No	> 12	Yes		Yes	No	No	2	2	2	3
189	Male	Urban	Yes	Referral from general hospitals	Passenger	No		Unconscious	Ayder comprehensive specialized hospital	46 - 60	>= 24 hr of injury	> 89	89 - 139	59 - 90	> 26	> 99	> 37	No	No	No	Yes	Surgical and Conservative management	POP	Yes	GCS < 8: Severe Head Injury	Yes	Sepsis	Censored (0)	7	Yes	No	No	No	No	Yes	No	No	No	No	> 12	No		No	Yes	Yes	2	2	2	3
188	Male	Urban	No		Passenger	No		Unconscious	Ayder comprehensive specialized hospital	31 - 45 years	1 - 4 hr of injury	> 89	89 - 139	59 - 90	16 - 26	60 - 99	> 37	No	No	No	Yes	Surgical and Conservative management		Yes	GCS < 8: Severe Head Injury	No		Censored (0)	7	Yes	Yes	No	Yes	No	Yes	No	No	No	No	> 12	No		No	No	No	2	3	2	3
187	Male	Rural	Yes	Referral from PHCU	Passenger	No		Unconscious	Ayder comprehensive specialized hospital	18 - 30 years	1 - 4 hr of injury	> 89	89 - 139	59 - 90	16 - 26	60 - 99	> 37	Yes	No	No	Yes	Surgical and Conservative management		Yes	GCS < 8: Severe Head Injury	Yes	Sepsis	Censored (0)	6	Yes	No	No	No	Yes	Yes	No	No	Yes	Yes	> 12	Yes	Lung	No	No	No	1	3	2	3
186	Male	Urban	Yes	Referral from general hospitals	Passenger	No		Unconscious	Ayder comprehensive specialized hospital	18 - 30 years	>= 24 hr of injury	> 89	89 - 139	59 - 90	> 26	> 99	> 37	No	No	No	Yes	Surgical and Conservative management	Internal or External Fixation	Yes	GCS < 8: Severe Head Injury	No		Censored (0)	7	Yes	No	No	No	No	Yes	No	No	No	No	<= 12	No		No	Yes	Yes	2	2	2	3
2	Male	Rural	No		Passenger	Yes	Diabetes mellitus	Unconscious	Ayder comprehensive specialized hospital	18 - 30 years	1 - 4 hr of injury	> 89	89 - 139	59 - 90	> 26	> 99	<= 37	Yes	Yes	No	Yes	Surgical and Conservative management		Yes	GCS < 8: Severe Head Injury	Yes	Bed sore	Censored (0)	12	No	No	No	No	Yes	No	No	Yes	Yes	Yes	> 12	No	Lung	Yes	No	No	1	3	2	3
3	Male	Rural	Yes	Referral from PHCU	Pedestrian	No		Unconscious	Ayder comprehensive specialized hospital	31 - 45 years	1 - 4 hr of injury	> 89	89 - 139	59 - 90	16 - 26	60 - 99	<= 37	Yes	Yes	No	Yes	Surgical and Conservative management		Yes	GCS < 8: Severe Head Injury	Yes	Sepsis	Censored (0)	14	No	Yes	No	Yes	Yes	No	No	No	Yes	Yes	<= 12	No	Lung	No	No	No	1	3	2	3
4	Male	Rural	Yes	Referral from general hospitals	Passenger	Yes	HIV/AIDS	Unconscious	Ayder comprehensive specialized hospital	18 - 30 years	1 - 4 hr of injury	> 89	89 - 139	59 - 90	16 - 26	60 - 99	<= 37	Yes	Yes	No	Yes	Surgical and Conservative management	Internal or External Fixation	Yes	GCS < 8: Severe Head Injury	Yes	Sepsis	Censored (0)	9	Yes	No	No	No	Yes	Yes	No	No	No	Yes	<= 12	Yes	Lung	No	Yes	Yes	1	3	2	3
6	Male	Rural	Yes	Referral from PHCU	Passenger	Yes	CHF	Unconscious	Ayder comprehensive specialized hospital	18 - 30 years	<=1 hr of injury	> 89	89 - 139	59 - 90	16 - 26	60 - 99	<= 37	Yes	Yes	No	Yes	Surgical and Conservative management	Wiring & pin traction	Yes	GCS < 8: Severe Head Injury	No		Censored (0)	7	Yes	No	No	No	Yes	Yes	No	No	No	Yes	<= 12	Yes	Lung	No	Yes	Yes	1	1	2	3
7	Male	Urban	No		Passenger	Yes	CHF	Unconscious	Ayder comprehensive specialized hospital	18 - 30 years	1 - 4 hr of injury	> 89	<= 89	<= 59	> 26	60 - 99	<= 37	Yes	Yes	No	Yes	Surgical and Conservative management		Yes	GCS < 8: Severe Head Injury	Yes	Sepsis	Censored (0)	11	Yes	No	No	No	Yes	Yes	No	No	Yes	Yes	<= 12	Yes	Lung	No	No	No	2	3	1	1
8	Male	Urban	No		Passenger	No		Unconscious	Ayder comprehensive specialized hospital	18 - 30 years	<=1 hr of injury	> 89	89 - 139	59 - 90	16 - 26	60 - 99	<= 37	No	Yes	No	Yes	Surgical and Conservative management	Wiring & pin traction	Yes	GCS < 8: Severe Head Injury	No		Censored (0)	15	Yes	No	No	No	No	Yes	No	No	No	No	<= 12	Yes		No	Yes	Yes	2	1	2	3
9	Male	Urban	Yes	Referral from PHCU	Passenger	Yes	Diabetes mellitus	Unconscious	Ayder comprehensive specialized hospital	18 - 30 years	1 - 4 hr of injury	<= 89	89 - 139	59 - 90	16 - 26	> 99	<= 37	Yes	Yes	No	Yes	Surgical and Conservative management	Internal or External Fixation	Yes	GCS < 8: Severe Head Injury	Yes	Sepsis	Censored (0)	14	Yes	No	No	No	Yes	Yes	No	No	Yes	Yes	> 12	No	Lung	No	Yes	Yes	2	3	1	3
12	Male	Rural	Yes	Referral from private hospitals	Passenger	Yes	CHF	Unconscious	Ayder comprehensive specialized hospital	18 - 30 years	1 - 4 hr of injury	> 89	89 - 139	59 - 90	16 - 26	60 - 99	<= 37	No	Yes	No	Yes	Surgical and Conservative management	POP	Yes	GCS < 8: Severe Head Injury	Yes	Sepsis	Censored (0)	8	Yes	No	No	No	No	Yes	No	No	No	No	<= 12	Yes		No	Yes	Yes	1	3	2	3
14	Male	Rural	No		Pedestrian	No		Unconscious	Ayder comprehensive specialized hospital	18 - 30 years	1 - 4 hr of injury	> 89	89 - 139	59 - 90	16 - 26	60 - 99	<= 37	No	Yes	No	Yes	Surgical and Conservative management	POP	Yes	GCS < 8: Severe Head Injury	No		Censored (0)	7	Yes	No	No	No	No	Yes	No	No	No	No	<= 12	Yes		No	Yes	Yes	1	3	2	3
19	Male	Urban	No		Passenger	Yes	HIV/AIDS	Unconscious	Ayder comprehensive specialized hospital	18 - 30 years	1 - 4 hr of injury	> 89	89 - 139	59 - 90	16 - 26	60 - 99	<= 37	Yes	Yes	No	Yes	Surgical and Conservative management	POP	Yes	GCS < 8: Severe Head Injury	Yes	Bed sore	Censored (0)	5	No	No	No	No	Yes	Yes	No	No	Yes	Yes	<= 12	No	Lung	No	Yes	Yes	2	3	2	3
20	Male	Rural	Yes	Referral from general hospitals	Pedestrian	No		Unconscious	Ayder comprehensive specialized hospital	18 - 30 years	<=1 hr of injury	> 89	89 - 139	59 - 90	16 - 26	60 - 99	<= 37	No	No	Yes	Yes	Surgical and Conservative management		Yes	GCS < 8: Severe Head Injury	No		Censored (0)	4	Yes	No	No	No	No	Yes	No	No	No	No	> 12	Yes		No	No	No	1	1	2	3
23	Female	Urban	Yes	Referral from general hospitals	Passenger	No		Unconscious	Ayder comprehensive specialized hospital	18 - 30 years	1 - 4 hr of injury	> 89	89 - 139	59 - 90	16 - 26	60 - 99	<= 37	No	Yes	No	Yes	Surgical and Conservative management	Internal or External Fixation	Yes	GCS < 8: Severe Head Injury	No		Censored (0)	6	Yes	No	No	No	No	Yes	No	No	No	No	<= 12	Yes		No	Yes	Yes	2	3	2	3
24	Male	Urban	Yes	Referral from general hospitals	Passenger	No		Unconscious	Ayder comprehensive specialized hospital	18 - 30 years	>= 24 hr of injury	> 89	89 - 139	59 - 90	16 - 26	60 - 99	<= 37	Yes	Yes	No	Yes	Surgical and Conservative management	POP	Yes	GCS < 8: Severe Head Injury	Yes	Sepsis	Censored (0)	14	No	No	No	No	Yes	Yes	No	No	Yes	Yes	> 12	No	Lung	No	Yes	Yes	2	2	2	3
25	Female	Urban	Yes	Referral from PHCU	Passenger	No		Unconscious	Ayder comprehensive specialized hospital	18 - 30 years	1 - 4 hr of injury	> 89	89 - 139	59 - 90	16 - 26	60 - 99	<= 37	Yes	Yes	No	Yes	Surgical and Conservative management	Internal or External Fixation	Yes	GCS < 8: Severe Head Injury	No		Censored (0)	4	No	No	No	No	Yes	No	No	No	Yes	Yes	<= 12	No	Lung	No	Yes	Yes	2	3	2	3
26	Male	Rural	Yes	Referral from PHCU	Passenger	No		Unconscious	Ayder comprehensive specialized hospital	18 - 30 years	1 - 4 hr of injury	> 89	89 - 139	59 - 90	16 - 26	60 - 99	<= 37	No	Yes	No	Yes	Surgical and Conservative management	Wiring & pin traction	Yes	GCS < 8: Severe Head Injury	No		Censored (0)	6	Yes	No	No	No	No	Yes	No	No	No	No	> 12	Yes		No	Yes	Yes	1	3	2	3
27	Female	Rural	No		Pedestrian	Yes	Hypertension	Unconscious	Ayder comprehensive specialized hospital	31 - 45 years	<=1 hr of injury	> 89	89 - 139	59 - 90	16 - 26	60 - 99	<= 37	No	Yes	No	Yes	Surgical and Conservative management	Internal or External Fixation	Yes	GCS < 8: Severe Head Injury	Yes	Sepsis	Censored (0)	14	Yes	No	No	No	No	Yes	No	No	No	No	<= 12	Yes		No	Yes	Yes	1	1	2	3
28	Male	Urban	No		Passenger	No		Unconscious	Ayder comprehensive specialized hospital	31 - 45 years	<=1 hr of injury	> 89	89 - 139	59 - 90	16 - 26	60 - 99	<= 37	Yes	Yes	No	Yes	Surgical and Conservative management		Yes	GCS < 8: Severe Head Injury	Yes	Sepsis	Censored (0)	14	No	No	No	No	Yes	No	No	Yes	Yes	Yes	> 12	No	Lung	Yes	No	No	2	1	2	3
29	Male	Rural	Yes	Referral from general hospitals	Passenger	Yes	Asthma	Unconscious	Ayder comprehensive specialized hospital	46 - 60	<=1 hr of injury	> 89	89 - 139	59 - 90	16 - 26	60 - 99	<= 37	No	No	No	Yes	Surgical and Conservative management	Wiring & pin traction	Yes	GCS < 8: Severe Head Injury	No		Censored (0)	4	Yes	No	No	No	No	Yes	No	No	No	No	> 12	Yes		No	Yes	Yes	1	1	2	3
30	Male	Urban	Yes	Referral from general hospitals	Pedestrian	Yes	Fat Embolism	Unconscious	Ayder comprehensive specialized hospital	31 - 45 years	1 - 4 hr of injury	> 89	89 - 139	59 - 90	16 - 26	60 - 99	<= 37	Yes	Yes	No	Yes	Surgical and Conservative management	Wiring & pin traction	Yes	GCS < 8: Severe Head Injury	No		Censored (0)	5	No	No	No	No	Yes	Yes	No	No	No	Yes	> 12	No	Lung	No	Yes	Yes	2	3	2	3
31	Male	Urban	No		Driver	Yes	ARDS	Unconscious	Ayder comprehensive specialized hospital	46 - 60	1 - 4 hr of injury	> 89	89 - 139	59 - 90	16 - 26	60 - 99	<= 37	Yes	Yes	No	Yes	Surgical and Conservative management	Internal or External Fixation	Yes	GCS < 8: Severe Head Injury	Yes	Sepsis	Censored (0)	14	No	No	No	No	Yes	Yes	No	No	No	Yes	> 12	No	Lung	No	Yes	Yes	2	3	2	3
32	Male	Urban	No		Driver	No		Unconscious	Ayder comprehensive specialized hospital	46 - 60	1 - 4 hr of injury	> 89	89 - 139	59 - 90	16 - 26	60 - 99	<= 37	No	No	No	Yes	Surgical and Conservative management	Wiring & pin traction	Yes	GCS < 8: Severe Head Injury	No		Censored (0)	15	Yes	No	No	No	No	Yes	No	No	No	No	> 12	Yes		No	Yes	Yes	2	3	2	3
34	Male	Urban	Yes	Referral from general hospitals	Passenger	No		Unconscious	Ayder comprehensive specialized hospital	18 - 30 years	1 - 4 hr of injury	> 89	89 - 139	59 - 90	16 - 26	60 - 99	<= 37	No	No	No	Yes	Surgical and Conservative management		Yes	GCS < 8: Severe Head Injury	No		Censored (0)	5	Yes	No	No	No	No	Yes	No	No	No	No	> 12	Yes		No	No	No	2	3	2	3
35	Female	Urban	Yes	Referral from private hospitals	Passenger	No		Unconscious	Ayder comprehensive specialized hospital	31 - 45 years	1 - 4 hr of injury	> 89	89 - 139	59 - 90	16 - 26	60 - 99	<= 37	No	No	No	Yes	Surgical and Conservative management	Internal or External Fixation	Yes	GCS < 8: Severe Head Injury	Yes	Sepsis	Censored (0)	5	Yes	No	No	No	No	Yes	No	No	No	No	<= 12	No		No	Yes	Yes	2	3	2	3
36	Male	Urban	No		Passenger	Yes	Asthma	Unconscious	Ayder comprehensive specialized hospital	18 - 30 years	1 - 4 hr of injury	> 89	89 - 139	59 - 90	> 26	> 99	> 37	No	No	No	Yes	Surgical and Conservative management		Yes	GCS < 8: Severe Head Injury	No		Censored (0)	4	Yes	No	No	No	No	Yes	No	No	No	No	<= 12	Yes		No	No	No	2	3	2	3
37	Female	Urban	Yes	Referral from private hospitals	Passenger	Yes	Hypertension	Unconscious	Ayder comprehensive specialized hospital	18 - 30 years	1 - 4 hr of injury	> 89	89 - 139	59 - 90	16 - 26	60 - 99	> 37	No	No	No	Yes	Surgical and Conservative management		Yes	GCS < 8: Severe Head Injury	No		Censored (0)	4	Yes	No	No	No	No	Yes	No	No	No	No	<= 12	Yes		No	No	No	2	3	2	3
46	Male	Rural	Yes	Referral from Referral Hospital	Pedestrian	Yes	ARDS	Unconscious	Ayder comprehensive specialized hospital	18 - 30 years	1 - 4 hr of injury	> 89	89 - 139	59 - 90	16 - 26	60 - 99	<= 37	No	No	No	Yes	Conservative management only		Yes	GCS < 8: Severe Head Injury	No		Censored (0)	6	Yes	No	No	No	No	Yes	No	No	No	No	> 12	Yes		No	No	No	1	3	2	3
45	Male	Urban	Yes	Referral from private hospitals	Pedestrian	Yes	Asthma	Unconscious	Ayder comprehensive specialized hospital	31 - 45 years	1 - 4 hr of injury	> 89	89 - 139	59 - 90	16 - 26	60 - 99	> 37	Yes	No	No	Yes	Surgical and Conservative management		Yes	GCS < 8: Severe Head Injury	Yes	Sepsis	Censored (0)	10	No	Yes	No	Yes	Yes	Yes	No	No	Yes	Yes	> 12	No	Lung	No	No	No	2	3	2	3
44	Male	Urban	No		Driver	Yes	ARDS	Unconscious	Ayder comprehensive specialized hospital	31 - 45 years	1 - 4 hr of injury	<= 89	<= 89	<= 59	> 26	60 - 99	> 37	No	No	No	Yes	Surgical and Conservative management	Wiring & pin traction	Yes	GCS < 8: Severe Head Injury	Yes	Ventilation associated pneumonia	Died (1)	8	Yes	No	Yes	No	No	Yes	Yes	No	No	No	<= 12	Yes		No	Yes	Yes	2	3	1	1
42	Male	Urban	No		Pedestrian	Yes	Diabetes mellitus	Unconscious	Ayder comprehensive specialized hospital	31 - 45 years	1 - 4 hr of injury	> 89	89 - 139	59 - 90	16 - 26	> 99	> 37	No	No	No	Yes	Surgical and Conservative management		Yes	GCS < 8: Severe Head Injury	Yes	Sepsis	Censored (0)	11	Yes	No	No	No	Yes	Yes	No	No	Yes	Yes	> 12	Yes		No	No	No	2	3	2	3
38	Male	Urban	No		Passenger	Yes	Asthma	Unconscious	Ayder comprehensive specialized hospital	31 - 45 years	1 - 4 hr of injury	> 89	89 - 139	59 - 90	> 26	> 99	> 37	No	No	No	Yes	Surgical and Conservative management		Yes	GCS < 8: Severe Head Injury	Yes	Sepsis	Censored (0)	15	No	Yes	No	Yes	Yes	Yes	No	No	Yes	Yes	> 12	No		No	No	No	2	3	2	3
39	Male	Urban	No		Pedestrian	No		Unconscious	Ayder comprehensive specialized hospital	18 - 30 years	<=1 hr of injury	> 89	89 - 139	59 - 90	> 26	> 99	> 37	No	No	No	Yes	Surgical and Conservative management		Yes	GCS < 8: Severe Head Injury	No		Censored (0)	6	Yes	No	No	No	No	Yes	No	No	No	No	> 12	Yes		No	No	No	2	1	2	3
40	Male	Urban	No		Driver	Yes	HIV/AIDS	Unconscious	Ayder comprehensive specialized hospital	31 - 45 years	1 - 4 hr of injury	> 89	89 - 139	59 - 90	> 26	> 99	> 37	Yes	No	No	No	Surgical and Conservative management		Yes	GCS < 8: Severe Head Injury	Yes	Sepsis	Censored (0)	5	No	No	No	No	No	No	No	Yes	No	No	> 12	No	Liver	Yes	No	No	2	3	2	3
185	Male	Rural	Yes	Referral from general hospitals	Passenger	No		Unconscious	Ayder comprehensive specialized hospital	18 - 30 years	1 - 4 hr of injury	> 89	89 - 139	59 - 90	> 26	> 99	> 37	Yes	Yes	No	Yes	Surgical and Conservative management	Internal or External Fixation	Yes	GCS < 8: Severe Head Injury	Yes	Sepsis	Censored (0)	14	No	Yes	No	Yes	No	Yes	No	No	No	No	<= 12	No	Lung	No	Yes	Yes	1	3	2	3
184	Male	Rural	Yes	Referral from PHCU	Pedestrian	No		Unconscious	Ayder comprehensive specialized hospital	18 - 30 years	1 - 4 hr of injury	> 89	89 - 139	59 - 90	> 26	> 99	> 37	No	No	No	Yes	Surgical and Conservative management		Yes	GCS < 8: Severe Head Injury	No		Censored (0)	9	Yes	No	No	No	No	Yes	No	No	No	No	> 12	Yes		No	No	No	1	3	2	3
183	Male	Urban	Yes	Referral from general hospitals	Passenger	Yes	Fat Embolism	Unconscious	Ayder comprehensive specialized hospital	18 - 30 years	1 - 4 hr of injury	> 89	89 - 139	59 - 90	> 26	> 99	> 37	No	No	No	Yes	Surgical and Conservative management	Wiring & pin traction	Yes	GCS < 8: Severe Head Injury	No		Censored (0)	14	No	No	No	No	No	Yes	No	No	No	No	> 12	No		No	Yes	Yes	2	3	2	3
182	Female	Rural	Yes	Referral from PHCU	Passenger	Yes	ARDS	Unconscious	Ayder comprehensive specialized hospital	18 - 30 years	1 - 4 hr of injury	> 89	89 - 139	59 - 90	16 - 26	60 - 99	> 37	Yes	No	No	Yes	Surgical and Conservative management		Yes	GCS < 8: Severe Head Injury	No		Censored (0)	12	No	No	No	No	Yes	No	No	No	Yes	Yes	> 12	No	Lung	No	No	No	1	3	2	3
181	Female	Rural	No		Pedestrian	Yes	Fat Embolism	Unconscious	Ayder comprehensive specialized hospital	18 - 30 years	1 - 4 hr of injury	> 89	89 - 139	59 - 90	> 26	> 99	> 37	No	No	No	Yes	Surgical and Conservative management	Internal or External Fixation	Yes	GCS < 8: Severe Head Injury	Yes	Sepsis	Censored (0)	14	No	Yes	No	Yes	No	Yes	No	No	No	No	> 12	No		No	Yes	Yes	1	3	2	3
180	Female	Urban	Yes	Referral from private hospitals	Passenger	No		Unconscious	Ayder comprehensive specialized hospital	18 - 30 years	1 - 4 hr of injury	> 89	89 - 139	59 - 90	16 - 26	> 99	> 37	Yes	Yes	No	No	Surgical and Conservative management		Yes	GCS < 8: Severe Head Injury	Yes	Bed sore	Censored (0)	14	No	No	No	No	Yes	No	No	Yes	Yes	Yes	> 12	No	Lung	Yes	No	No	2	3	2	3
179	Female	Rural	Yes	Referral from Referral Hospital	Passenger	Yes	Fat Embolism	Unconscious	Ayder comprehensive specialized hospital	31 - 45 years	1 - 4 hr of injury	> 89	89 - 139	59 - 90	> 26	60 - 99	> 37	No	No	No	Yes	Surgical and Conservative management	Internal or External Fixation	Yes	GCS < 8: Severe Head Injury	Yes	Sepsis	Censored (0)	14	Yes	No	No	No	No	Yes	No	No	No	No	> 12	Yes		No	Yes	Yes	1	3	2	3
177	Male	Rural	Yes	Referral from PHCU	Pedestrian	Yes	Fat Embolism	Unconscious	Ayder comprehensive specialized hospital	18 - 30 years	1 - 4 hr of injury	> 89	89 - 139	59 - 90	> 26	> 99	<= 37	No	No	No	Yes	Surgical and Conservative management	Internal or External Fixation	Yes	GCS < 8: Severe Head Injury	Yes	Sepsis	Censored (0)	14	Yes	No	No	No	No	Yes	No	No	No	No	> 12	Yes		No	Yes	Yes	1	3	2	3
176	Female	Rural	Yes	Referral from general hospitals	Passenger	Yes	Fat Embolism	Unconscious	Ayder comprehensive specialized hospital	18 - 30 years	1 - 4 hr of injury	> 89	89 - 139	59 - 90	16 - 26	> 99	> 37	No	No	No	Yes	Surgical and Conservative management	POP	Yes	GCS < 8: Severe Head Injury	Yes	Sepsis	Censored (0)	7	Yes	No	No	No	No	Yes	No	No	No	No	> 12	Yes		No	Yes	Yes	1	3	2	3
175	Male	Rural	Yes	Referral from PHCU	Pedestrian	Yes	Fat Embolism	Unconscious	Ayder comprehensive specialized hospital	18 - 30 years	1 - 4 hr of injury	> 89	89 - 139	59 - 90	16 - 26	60 - 99	<= 37	Yes	Yes	No	Yes	Surgical and Conservative management	Wiring & pin traction	Yes	GCS < 8: Severe Head Injury	Yes	Sepsis	Censored (0)	12	No	No	No	No	Yes	Yes	No	No	Yes	Yes	<= 12	No	Lung	No	Yes	Yes	1	3	2	3
174	Male	Rural	Yes	Referral from PHCU	Pedestrian	Yes	CHF	Unconscious	Ayder comprehensive specialized hospital	18 - 30 years	1 - 4 hr of injury	> 89	89 - 139	59 - 90	16 - 26	60 - 99	<= 37	Yes	Yes	No	Yes	Surgical and Conservative management		Yes	GCS < 8: Severe Head Injury	Yes	Sepsis	Censored (0)	13	No	Yes	No	Yes	No	Yes	No	Yes	No	No	> 12	No	Lung	Yes	No	No	1	3	2	3
173	Female	Rural	Yes	Referral from PHCU	Passenger	No		Unconscious	Ayder comprehensive specialized hospital	18 - 30 years	1 - 4 hr of injury	> 89	89 - 139	59 - 90	16 - 26	60 - 99	<= 37	Yes	Yes	No	Yes	Surgical and Conservative management	POP	Yes	GCS < 8: Severe Head Injury	Yes	Sepsis	Censored (0)	10	No	No	No	No	Yes	Yes	No	No	Yes	Yes	> 12	No	Lung	No	Yes	Yes	1	3	2	3
172	Female	Urban	Yes	Referral from general hospitals	Passenger	Yes	Fat Embolism	Unconscious	Ayder comprehensive specialized hospital	18 - 30 years	1 - 4 hr of injury	> 89	89 - 139	59 - 90	16 - 26	60 - 99	<= 37	No	No	No	Yes	Surgical and Conservative management	Internal or External Fixation	Yes	GCS < 8: Severe Head Injury	Yes	Sepsis	Censored (0)	12	Yes	No	No	No	No	Yes	No	No	No	No	> 12	No		No	Yes	Yes	2	3	2	3
170	Female	Urban	Yes	Referral from general hospitals	Passenger	No		Unconscious	Ayder comprehensive specialized hospital	31 - 45 years	1 - 4 hr of injury	> 89	89 - 139	59 - 90	16 - 26	60 - 99	<= 37	Yes	Yes	No	Yes	Surgical and Conservative management		Yes	GCS < 8: Severe Head Injury	Yes	Ventilation associated pneumonia	Censored (0)	15	Yes	No	No	No	Yes	Yes	No	No	Yes	Yes	> 12	No	Heart	No	No	No	2	3	2	3
169	Male	Rural	Yes	Referral from PHCU	Passenger	Yes	Fat Embolism	Unconscious	Ayder comprehensive specialized hospital	31 - 45 years	1 - 4 hr of injury	> 89	89 - 139	59 - 90	16 - 26	60 - 99	<= 37	No	No	No	Yes	Surgical and Conservative management	Wiring & pin traction	Yes	GCS < 8: Severe Head Injury	Yes	Sepsis	Censored (0)	15	Yes	No	No	No	No	Yes	No	No	No	No	> 12	Yes		No	Yes	Yes	1	3	2	3
168	Female	Rural	Yes	Referral from PHCU	Passenger	No		Unconscious	Ayder comprehensive specialized hospital	18 - 30 years	1 - 4 hr of injury	> 89	89 - 139	59 - 90	16 - 26	60 - 99	> 37	Yes	Yes	No	Yes	Surgical and Conservative management	POP	Yes	GCS < 8: Severe Head Injury	Yes	Sepsis	Censored (0)	14	Yes	Yes	No	Yes	No	Yes	No	No	Yes	No	> 12	No	Lung	No	Yes	Yes	1	3	2	3
162	Female	Urban	Yes	Referral from private hospitals	Passenger	No		Unconscious	Ayder comprehensive specialized hospital	18 - 30 years	1 - 4 hr of injury	> 89	89 - 139	59 - 90	16 - 26	> 99	> 37	Yes	Yes	No	Yes	Surgical and Conservative management		Yes	GCS < 8: Severe Head Injury	Yes	Sepsis	Censored (0)	9	Yes	No	No	No	Yes	Yes	No	No	Yes	Yes	> 12	Yes	Heart	No	No	No	2	3	2	3
161	Female	Rural	Yes	Referral from PHCU	Passenger	No		Unconscious	Ayder comprehensive specialized hospital	31 - 45 years	1 - 4 hr of injury	> 89	89 - 139	59 - 90	> 26	> 99	> 37	No	No	No	Yes	Surgical and Conservative management	POP	Yes	GCS < 8: Severe Head Injury	Yes	Bed sore	Censored (0)	14	Yes	No	No	No	No	Yes	No	No	No	No	<= 12	Yes		No	Yes	Yes	1	3	2	3
160	Female	Urban	Yes	Referral from general hospitals	Passenger	No		Unconscious	Ayder comprehensive specialized hospital	18 - 30 years	1 - 4 hr of injury	> 89	89 - 139	59 - 90	> 26	> 99	> 37	Yes	Yes	No	Yes	Surgical and Conservative management	POP	Yes	GCS < 8: Severe Head Injury	Yes	Sepsis	Censored (0)	13	No	No	No	No	Yes	Yes	No	No	Yes	Yes	> 12	No	Lung	No	Yes	Yes	2	3	2	3
159	Male	Rural	Yes	Referral from PHCU	Pedestrian	Yes	Asthma	Unconscious	Ayder comprehensive specialized hospital	31 - 45 years	1 - 4 hr of injury	> 89	89 - 139	59 - 90	> 26	> 99	> 37	Yes	Yes	No	Yes	Surgical and Conservative management	POP	Yes	GCS < 8: Severe Head Injury	Yes	Bed sore	Censored (0)	14	No	Yes	No	Yes	No	Yes	No	No	No	No	<= 12	No	Lung	No	Yes	Yes	1	3	2	3
157	Male	Rural	Yes	Referral from PHCU	Pedestrian	No		Unconscious	Ayder comprehensive specialized hospital	31 - 45 years	1 - 4 hr of injury	> 89	89 - 139	59 - 90	16 - 26	> 99	> 37	No	No	No	Yes	Surgical and Conservative management	Internal or External Fixation	Yes	GCS < 8: Severe Head Injury	Yes	Bed sore	Censored (0)	14	Yes	No	No	No	No	Yes	No	No	No	No	> 12	Yes		No	Yes	Yes	1	3	2	3
156	Male	Urban	Yes	Referral from general hospitals	Passenger	No		Unconscious	Ayder comprehensive specialized hospital	18 - 30 years	1 - 4 hr of injury	> 89	89 - 139	59 - 90	> 26	> 99	> 37	No	No	No	Yes	Surgical and Conservative management	Internal or External Fixation	Yes	GCS < 8: Severe Head Injury	No		Censored (0)	10	Yes	No	No	No	No	Yes	No	No	No	No	> 12	No		No	Yes	Yes	2	3	2	3
154	Male	Urban	Yes	Referral from general hospitals	Passenger	No		Unconscious	Ayder comprehensive specialized hospital	18 - 30 years	1 - 4 hr of injury	> 89	89 - 139	59 - 90	> 26	> 99	> 37	No	No	No	Yes	Surgical and Conservative management	Wiring & pin traction	Yes	GCS < 8: Severe Head Injury	Yes	Sepsis	Censored (0)	11	Yes	No	No	No	No	Yes	No	No	No	No	> 12	No		No	Yes	Yes	2	3	2	3
152	Male	Rural	Yes	Referral from PHCU	Passenger	No		Unconscious	Ayder comprehensive specialized hospital	18 - 30 years	1 - 4 hr of injury	> 89	89 - 139	59 - 90	> 26	> 99	> 37	Yes	Yes	No	Yes	Surgical and Conservative management		Yes	GCS < 8: Severe Head Injury	Yes	Ventilation associated pneumonia	Censored (0)	15	Yes	No	No	No	No	Yes	No	Yes	No	No	> 12	Yes	Spleen	Yes	No	No	1	3	2	3
151	Male	Urban	Yes	Referral from general hospitals	Pedestrian	No		Unconscious	Ayder comprehensive specialized hospital	18 - 30 years	1 - 4 hr of injury	> 89	89 - 139	59 - 90	> 26	> 99	> 37	Yes	Yes	No	Yes	Surgical and Conservative management		Yes	GCS < 8: Severe Head Injury	Yes	Sepsis	Censored (0)	15	Yes	No	No	No	Yes	Yes	No	No	Yes	Yes	> 12	Yes	Heart	No	No	No	2	3	2	3
150	Male	Urban	Yes	Referral from general hospitals	Passenger	No		Unconscious	Ayder comprehensive specialized hospital	18 - 30 years	1 - 4 hr of injury	> 89	89 - 139	59 - 90	> 26	> 99	> 37	Yes	Yes	No	Yes	Surgical and Conservative management		Yes	GCS < 8: Severe Head Injury	Yes	Sepsis	Censored (0)	15	Yes	No	No	No	No	Yes	No	Yes	No	No	> 12	Yes	Liver	Yes	No	No	2	3	2	3
149	Female	Rural	Yes	Referral from PHCU	Pedestrian	Yes	CHF	Unconscious	Ayder comprehensive specialized hospital	46 - 60	1 - 4 hr of injury	> 89	89 - 139	59 - 90	> 26	> 99	> 37	No	No	No	Yes	Surgical and Conservative management	POP	Yes	GCS < 8: Severe Head Injury	Yes	Sepsis	Censored (0)	14	Yes	No	No	No	No	Yes	No	No	No	No	> 12	No		No	Yes	Yes	1	3	2	3
148	Male	Rural	Yes	Referral from PHCU	Passenger	No		Unconscious	Ayder comprehensive specialized hospital	18 - 30 years	1 - 4 hr of injury	> 89	89 - 139	59 - 90	> 26	> 99	> 37	Yes	Yes	No	Yes	Surgical and Conservative management		Yes	GCS < 8: Severe Head Injury	Yes	Ventilation associated pneumonia	Censored (0)	8	Yes	No	No	No	Yes	Yes	No	No	Yes	Yes	> 12	Yes	Lung	No	No	No	1	3	2	3
146	Female	Urban	Yes	Referral from general hospitals	Pedestrian	Yes	CHF	Unconscious	Ayder comprehensive specialized hospital	46 - 60	1 - 4 hr of injury	> 89	89 - 139	59 - 90	> 26	> 99	> 37	No	No	No	Yes	Surgical and Conservative management	Internal or External Fixation	Yes	GCS < 8: Severe Head Injury	Yes	Bed sore	Censored (0)	14	Yes	No	No	No	No	Yes	No	No	No	No	> 12	No		No	Yes	Yes	2	3	2	3
280	Male	Rural	Yes	Referral from PHCU	Passenger	Yes	Asthma	Unconscious	Aksum comprehensive specialized hospital	46 - 60	1 - 4 hr of injury	> 89	89 - 139	59 - 90	16 - 26	60 - 99	<= 37	No	No	No	Yes	Surgical and Conservative management		Yes	GCS < 8: Severe Head Injury	No		Censored (0)	4	Yes	No	No	No	No	Yes	No	No	No	No	> 12	Yes		No	No	No	1	3	2	3
281	Female	Rural	Yes	Referral from general hospitals	Pedestrian	No		Unconscious	Aksum comprehensive specialized hospital	31 - 45 years	<=1 hr of injury	> 89	89 - 139	59 - 90	16 - 26	60 - 99	<= 37	Yes	No	No	Yes	Surgical and Conservative management		Yes	GCS < 8: Severe Head Injury	Yes	Sepsis	Censored (0)	6	Yes	No	No	No	Yes	Yes	No	No	Yes	Yes	> 12	Yes	Lung	No	No	No	1	1	2	3
282	Male	Urban	No		Driver	Yes	HIV/AIDS	Unconscious	Aksum comprehensive specialized hospital	31 - 45 years	4 - 24 hr of injury	> 89	89 - 139	59 - 90	> 26	> 99	> 37	Yes	Yes	No	Yes	Surgical and Conservative management		Yes	GCS < 8: Severe Head Injury	Yes	Sepsis	Censored (0)	7	Yes	No	No	No	Yes	Yes	No	No	Yes	Yes	> 12	Yes	Heart	No	No	No	2	4	2	3
283	Male	Rural	Yes	Referral from PHCU	Passenger	Yes	CHF	Unconscious	Aksum comprehensive specialized hospital	>60	1 - 4 hr of injury	> 89	89 - 139	59 - 90	> 26	> 99	> 37	Yes	Yes	No	Yes	Surgical and Conservative management		Yes	GCS < 8: Severe Head Injury	Yes	Sepsis	Censored (0)	8	No	No	No	No	Yes	Yes	No	Yes	Yes	Yes	> 12	No	Lung	Yes	No	No	1	3	2	3
284	Female	Rural	Yes	Referral from general hospitals	Passenger	Yes	Fat Embolism	Unconscious	Aksum comprehensive specialized hospital	31 - 45 years	1 - 4 hr of injury	> 89	89 - 139	59 - 90	> 26	> 99	> 37	No	No	No	Yes	Surgical and Conservative management	Wiring & pin traction	Yes	GCS < 8: Severe Head Injury	Yes	Sepsis	Censored (0)	7	Yes	No	No	No	No	Yes	No	No	No	No	> 12	No		No	Yes	Yes	1	3	2	3
285	Male	Rural	Yes	Referral from PHCU	Passenger	No		Unconscious	Aksum comprehensive specialized hospital	46 - 60	1 - 4 hr of injury	> 89	89 - 139	59 - 90	> 26	> 99	> 37	Yes	Yes	No	Yes	Surgical and Conservative management		Yes	GCS < 8: Severe Head Injury	Yes	Sepsis	Censored (0)	8	Yes	No	No	No	Yes	Yes	No	No	Yes	Yes	> 12	Yes	Lung	No	No	No	1	3	2	3
286	Female	Rural	Yes	Referral from PHCU	Passenger	Yes	Hypertension	Unconscious	Aksum comprehensive specialized hospital	46 - 60	1 - 4 hr of injury	> 89	89 - 139	59 - 90	> 26	> 99	> 37	No	No	Yes	Yes	Surgical and Conservative management		Yes	GCS < 8: Severe Head Injury	Yes	Ventilation associated pneumonia	Censored (0)	9	Yes	No	No	No	No	Yes	No	No	No	No	<= 12	Yes		No	No	No	1	3	2	3
287	Male	Urban	Yes	Referral from PHCU	Passenger	No		Unconscious	Aksum comprehensive specialized hospital	31 - 45 years	1 - 4 hr of injury	> 89	89 - 139	59 - 90	> 26	> 99	> 37	No	Yes	No	Yes	Surgical and Conservative management		Yes	GCS < 8: Severe Head Injury	Yes	Sepsis	Censored (0)	11	Yes	Yes	No	Yes	No	Yes	No	No	Yes	No	> 12	Yes		No	No	No	2	3	2	3
288	Female	Urban	Yes	Referral from general hospitals	Pedestrian	No		Unconscious	Aksum comprehensive specialized hospital	31 - 45 years	1 - 4 hr of injury	> 89	89 - 139	59 - 90	> 26	> 99	> 37	Yes	Yes	No	Yes	Surgical and Conservative management		Yes	GCS < 8: Severe Head Injury	Yes	Sepsis	Censored (0)	11	Yes	No	No	No	Yes	Yes	No	No	Yes	Yes	> 12	Yes	Lung	No	No	No	2	3	1	3
289	Male	Urban	Yes	Referral from general hospitals	Passenger	Yes	Asthma	Unconscious	Aksum comprehensive specialized hospital	46 - 60	1 - 4 hr of injury	> 89	89 - 139	59 - 90	> 26	> 99	> 37	Yes	Yes	No	Yes	Surgical and Conservative management		Yes	GCS < 8: Severe Head Injury	Yes	Ventilation associated pneumonia	Censored (0)	9	Yes	No	No	No	Yes	Yes	No	No	Yes	Yes	> 12	No	Lung	No	No	No	2	3	2	3
290	Male	Urban	Yes	Referral from general hospitals	Driver	No		Unconscious	Aksum comprehensive specialized hospital	31 - 45 years	<=1 hr of injury	> 89	89 - 139	59 - 90	> 26	> 99	> 37	No	Yes	No	Yes	Surgical and Conservative management		Yes	GCS < 8: Severe Head Injury	Yes	Sepsis	Censored (0)	15	Yes	Yes	No	Yes	No	Yes	No	No	No	No	> 12	Yes		No	No	No	2	1	1	3
291	Male	Rural	Yes	Referral from general hospitals	Passenger	Yes	Fat Embolism	Unconscious	Aksum comprehensive specialized hospital	31 - 45 years	1 - 4 hr of injury	> 89	89 - 139	59 - 90	> 26	> 99	> 37	Yes	Yes	No	Yes	Surgical and Conservative management	POP	Yes	GCS < 8: Severe Head Injury	Yes	Sepsis	Censored (0)	10	No	No	No	No	Yes	Yes	No	No	Yes	Yes	> 12	No	Lung	No	Yes	Yes	1	3	1	3
292	Female	Urban	Yes	Referral from general hospitals	Passenger	Yes	Asthma	Unconscious	Aksum comprehensive specialized hospital	31 - 45 years	1 - 4 hr of injury	> 89	89 - 139	59 - 90	16 - 26	60 - 99	<= 37	Yes	Yes	No	Yes	Surgical and Conservative management		Yes	GCS < 8: Severe Head Injury	Yes	Sepsis	Censored (0)	9	Yes	No	No	No	Yes	Yes	No	No	Yes	Yes	> 12	No	Lung	No	No	No	2	3	2	3
293	Female	Urban	Yes	Referral from PHCU	Passenger	Yes	CHF	Unconscious	Aksum comprehensive specialized hospital	31 - 45 years	1 - 4 hr of injury	> 89	89 - 139	59 - 90	16 - 26	60 - 99	> 37	Yes	Yes	No	Yes	Surgical and Conservative management		Yes	GCS < 8: Severe Head Injury	Yes	Sepsis	Censored (0)	12	Yes	No	No	No	Yes	Yes	No	No	Yes	Yes	> 12	Yes	Lung	No	No	No	2	3	2	3
294	Male	Urban	Yes	Referral from general hospitals	Passenger	No		Unconscious	Aksum comprehensive specialized hospital	31 - 45 years	1 - 4 hr of injury	> 89	89 - 139	59 - 90	16 - 26	60 - 99	<= 37	Yes	Yes	No	Yes	Surgical and Conservative management		Yes	GCS < 8: Severe Head Injury	Yes	Sepsis	Censored (0)	13	Yes	No	No	No	No	Yes	No	Yes	No	No	> 12	Yes	Spleen	Yes	No	No	2	3	2	3
295	Male	Urban	Yes	Referral from PHCU	Passenger	Yes	Fat Embolism	Unconscious	Aksum comprehensive specialized hospital	31 - 45 years	1 - 4 hr of injury	> 89	89 - 139	59 - 90	16 - 26	60 - 99	> 37	No	No	No	Yes	Surgical and Conservative management	Internal or External Fixation	Yes	GCS < 8: Severe Head Injury	Yes	Bed sore	Censored (0)	10	Yes	No	No	No	No	Yes	No	No	No	No	> 12	No		No	Yes	Yes	2	3	2	3
296	Female	Urban	Yes	Referral from general hospitals	Pedestrian	Yes	CHF	Unconscious	Aksum comprehensive specialized hospital	46 - 60	1 - 4 hr of injury	> 89	89 - 139	59 - 90	16 - 26	60 - 99	> 37	Yes	Yes	No	Yes	Surgical and Conservative management		Yes	GCS < 8: Severe Head Injury	Yes	Ventilation associated pneumonia	Censored (0)	13	Yes	No	No	No	Yes	Yes	No	No	Yes	Yes	> 12	No	Lung	No	No	No	2	3	2	3
297	Male	Urban	Yes	Referral from general hospitals	Passenger	No		Unconscious	Aksum comprehensive specialized hospital	31 - 45 years	1 - 4 hr of injury	> 89	89 - 139	59 - 90	16 - 26	60 - 99	> 37	No	No	No	Yes	Surgical and Conservative management		Yes	GCS < 8: Severe Head Injury	Yes	Sepsis	Censored (0)	6	Yes	No	No	No	No	Yes	No	No	No	No	> 12	Yes		No	No	No	2	3	2	3
298	Male	Urban	Yes	Referral from general hospitals	Passenger	Yes	Fat Embolism	Unconscious	Aksum comprehensive specialized hospital	31 - 45 years	1 - 4 hr of injury	> 89	89 - 139	59 - 90	16 - 26	60 - 99	<= 37	No	No	No	Yes	Surgical and Conservative management	Wiring & pin traction	Yes	GCS < 8: Severe Head Injury	Yes	Sepsis	Censored (0)	11	Yes	No	No	No	No	Yes	No	No	No	No	> 12	No		No	Yes	Yes	2	3	2	3
299	Female	Urban	Yes	Referral from PHCU	Driver	Yes	Hypovolmic/Refractory shock	Unconscious	Aksum comprehensive specialized hospital	31 - 45 years	1 - 4 hr of injury	> 89	89 - 139	59 - 90	16 - 26	60 - 99	> 37	No	No	No	Yes	Surgical and Conservative management	Wiring & pin traction	Yes	GCS < 8: Severe Head Injury	Yes	Sepsis	Censored (0)	9	Yes	No	No	No	No	Yes	No	No	No	No	<= 12	Yes		No	Yes	Yes	2	3	2	3
300	Female	Urban	Yes	Referral from PHCU	Passenger	No		Unconscious	Aksum comprehensive specialized hospital	31 - 45 years	1 - 4 hr of injury	> 89	89 - 139	59 - 90	16 - 26	60 - 99	> 37	No	No	No	Yes	Surgical and Conservative management		Yes	GCS < 8: Severe Head Injury	No		Censored (0)	4	Yes	No	No	No	No	Yes	No	No	No	No	> 12	Yes		No	No	No	2	3	2	3
301	Female	Urban	Yes	Referral from general hospitals	Passenger	No		Unconscious	Aksum comprehensive specialized hospital	31 - 45 years	1 - 4 hr of injury	> 89	89 - 139	59 - 90	16 - 26	60 - 99	<= 37	Yes	Yes	No	Yes	Surgical and Conservative management		Yes	GCS < 8: Severe Head Injury	Yes	Sepsis	Censored (0)	7	Yes	No	No	No	Yes	Yes	No	No	Yes	Yes	> 12	No	Lung	No	No	No	2	3	2	3
302	Female	Rural	No		Passenger	Yes	Diabetes mellitus	Unconscious	Aksum comprehensive specialized hospital	31 - 45 years	1 - 4 hr of injury	> 89	89 - 139	59 - 90	16 - 26	> 99	> 37	Yes	Yes	No	Yes	Surgical and Conservative management		Yes	GCS < 8: Severe Head Injury	Yes	Bed sore	Censored (0)	10	No	No	No	No	Yes	No	No	Yes	Yes	Yes	> 12	No	Liver	Yes	No	No	1	3	2	3
303	Female	Urban	Yes	Referral from PHCU	Pedestrian	No		Unconscious	Aksum comprehensive specialized hospital	46 - 60	<=1 hr of injury	> 89	89 - 139	59 - 90	16 - 26	60 - 99	<= 37	Yes	Yes	No	Yes	Surgical and Conservative management		Yes	GCS < 8: Severe Head Injury	Yes	Sepsis	Censored (0)	6	No	Yes	No	Yes	Yes	No	No	No	Yes	Yes	<= 12	No	Lung	No	No	No	2	1	2	3
304	Male	Urban	Yes	Referral from general hospitals	Passenger	No		Unconscious	Aksum comprehensive specialized hospital	46 - 60	1 - 4 hr of injury	> 89	89 - 139	59 - 90	16 - 26	60 - 99	> 37	Yes	Yes	No	Yes	Surgical and Conservative management	Internal or External Fixation	Yes	GCS < 8: Severe Head Injury	Yes	Sepsis	Censored (0)	11	Yes	No	No	No	Yes	Yes	No	No	No	Yes	<= 12	Yes	Lung	No	Yes	Yes	2	3	2	3
305	Female	Urban	Yes	Referral from PHCU	Passenger	Yes	CHF	Unconscious	Aksum comprehensive specialized hospital	31 - 45 years	<=1 hr of injury	> 89	89 - 139	59 - 90	16 - 26	60 - 99	> 37	Yes	Yes	No	Yes	Surgical and Conservative management	Wiring & pin traction	Yes	GCS < 8: Severe Head Injury	No		Censored (0)	12	Yes	No	No	No	Yes	Yes	No	No	No	Yes	<= 12	Yes	Lung	No	Yes	Yes	2	1	2	3
306	Female	Urban	No		Passenger	Yes	CHF	Unconscious	Aksum comprehensive specialized hospital	46 - 60	1 - 4 hr of injury	> 89	89 - 139	59 - 90	> 26	60 - 99	> 37	Yes	Yes	No	Yes	Surgical and Conservative management		Yes	GCS < 8: Severe Head Injury	Yes	Sepsis	Censored (0)	11	Yes	No	No	No	Yes	Yes	No	No	Yes	Yes	> 12	Yes	Lung	No	No	No	2	3	2	3
307	Female	Urban	No		Passenger	No		Unconscious	Aksum comprehensive specialized hospital	46 - 60	<=1 hr of injury	> 89	89 - 139	59 - 90	16 - 26	60 - 99	> 37	No	No	No	Yes	Surgical and Conservative management	POP	Yes	GCS < 8: Severe Head Injury	Yes	Sepsis	Censored (0)	6	Yes	No	No	No	No	Yes	No	No	No	No	> 12	Yes		No	Yes	Yes	2	1	2	3
308	Male	Rural	Yes	Referral from PHCU	Passenger	Yes	Hypertension	Unconscious	Aksum comprehensive specialized hospital	31 - 45 years	1 - 4 hr of injury	> 89	>= 140	> 90	16 - 26	> 99	<= 37	Yes	Yes	No	Yes	Surgical and Conservative management	Internal or External Fixation	Yes	GCS < 8: Severe Head Injury	Yes	Sepsis	Censored (0)	7	No	No	No	No	Yes	Yes	No	No	Yes	Yes	> 12	No	Lung	No	Yes	Yes	1	3	2	2
309	Male	Urban	Yes	Referral from private hospitals	Passenger	Yes	Hypovolmic/Refractory shock	Unconscious	Aksum comprehensive specialized hospital	31 - 45 years	<=1 hr of injury	> 89	89 - 139	59 - 90	16 - 26	60 - 99	> 37	No	No	No	Yes	Surgical and Conservative management	POP	Yes	GCS < 8: Severe Head Injury	Yes	Sepsis	Censored (0)	9	Yes	No	No	No	No	Yes	No	No	No	No	> 12	Yes		No	Yes	Yes	2	1	2	3
310	Female	Urban	No		Pedestrian	No		Unconscious	Aksum comprehensive specialized hospital	31 - 45 years	1 - 4 hr of injury	> 89	89 - 139	59 - 90	16 - 26	60 - 99	<= 37	No	No	No	Yes	Surgical and Conservative management	POP	Yes	GCS < 8: Severe Head Injury	Yes	Sepsis	Censored (0)	8	Yes	No	No	No	No	Yes	No	No	No	No	> 12	Yes		No	Yes	Yes	2	3	2	3
311	Female	Urban	No		Passenger	Yes	Hypovolmic/Refractory shock	Unconscious	Aksum comprehensive specialized hospital	46 - 60	1 - 4 hr of injury	> 89	<= 89	<= 59	> 26	> 99	<= 37	Yes	Yes	No	Yes	Surgical and Conservative management	POP	Yes	GCS < 8: Severe Head Injury	Yes	Sepsis	Censored (0)	5	No	No	No	Yes	Yes	Yes	No	No	Yes	Yes	> 12	No	Lung	No	Yes	Yes	2	3	1	1
312	Female	Urban	Yes	Referral from general hospitals	Pedestrian	No		Unconscious	Aksum comprehensive specialized hospital	46 - 60	1 - 4 hr of injury	> 89	89 - 139	59 - 90	16 - 26	60 - 99	<= 37	No	No	No	Yes	Surgical and Conservative management		Yes	GCS < 8: Severe Head Injury	No		Censored (0)	8	Yes	No	No	No	No	Yes	No	No	No	No	> 12	Yes		No	No	No	2	3	2	3
313	Female	Urban	Yes	Referral from general hospitals	Passenger	Yes	Hypovolmic/Refractory shock	Unconscious	Aksum comprehensive specialized hospital	31 - 45 years	1 - 4 hr of injury	> 89	<= 89	<= 59	> 26	> 99	> 37	No	No	No	Yes	Surgical and Conservative management	Internal or External Fixation	Yes	GCS < 8: Severe Head Injury	No		Censored (0)	8	Yes	No	No	No	No	Yes	No	No	No	No	<= 12	No		No	Yes	Yes	2	3	1	1
314	Female	Urban	Yes	Referral from general hospitals	Passenger	Yes	Hypovolmic/Refractory shock	Unconscious	Aksum comprehensive specialized hospital	31 - 45 years	1 - 4 hr of injury	> 89	<= 89	<= 59	> 26	> 99	> 37	Yes	Yes	No	Yes	Surgical and Conservative management	POP	Yes	GCS < 8: Severe Head Injury	Yes	Sepsis	Censored (0)	7	No	No	No	No	Yes	Yes	No	No	Yes	Yes	<= 12	No	Lung	No	Yes	Yes	2	3	1	1
315	Female	Urban	Yes	Referral from PHCU	Passenger	Yes	Hypovolmic/Refractory shock	Unconscious	Aksum comprehensive specialized hospital	46 - 60	1 - 4 hr of injury	> 89	<= 89	<= 59	> 26	> 99	> 37	Yes	Yes	No	Yes	Surgical and Conservative management	Internal or External Fixation	Yes	GCS < 8: Severe Head Injury	No		Censored (0)	7	No	No	No	No	Yes	Yes	No	No	Yes	Yes	<= 12	No	Lung	No	Yes	Yes	2	3	1	1
316	Male	Urban	Yes	Referral from PHCU	Passenger	No		Unconscious	Aksum comprehensive specialized hospital	31 - 45 years	1 - 4 hr of injury	> 89	89 - 139	59 - 90	16 - 26	60 - 99	> 37	No	No	No	Yes	Surgical and Conservative management	Wiring & pin traction	Yes	GCS < 8: Severe Head Injury	Yes	Sepsis	Censored (0)	9	Yes	No	No	No	No	Yes	No	No	No	No	> 12	No		No	Yes	Yes	2	3	2	3
317	Male	Urban	No		Pedestrian	Yes	Hypertension	Unconscious	Aksum comprehensive specialized hospital	18 - 30 years	<=1 hr of injury	> 89	>= 140	> 90	> 26	60 - 99	> 37	No	No	No	Yes	Surgical and Conservative management	Wiring & pin traction	Yes	GCS < 8: Severe Head Injury	Yes	Sepsis	Censored (0)	6	Yes	No	No	No	No	Yes	No	No	No	No	> 12	Yes		No	Yes	Yes	2	1	2	2
318	Male	Urban	No		Passenger	No		Unconscious	Aksum comprehensive specialized hospital	31 - 45 years	1 - 4 hr of injury	> 89	89 - 139	59 - 90	> 26	> 99	> 37	Yes	Yes	No	Yes	Surgical and Conservative management		Yes	GCS < 8: Severe Head Injury	Yes	Sepsis	Censored (0)	8	Yes	No	No	No	Yes	Yes	No	Yes	Yes	Yes	> 12	No	Lung	Yes	No	No	2	3	2	3
319	Female	Urban	Yes	Referral from general hospitals	Passenger	Yes	Asthma	Unconscious	Aksum comprehensive specialized hospital	31 - 45 years	1 - 4 hr of injury	> 89	89 - 139	59 - 90	16 - 26	60 - 99	> 37	No	No	No	Yes	Surgical and Conservative management	Wiring & pin traction	Yes	GCS < 8: Severe Head Injury	No		Censored (0)	12	Yes	No	No	No	No	Yes	No	No	No	No	> 12	No		No	Yes	Yes	2	3	2	3
320	Male	Urban	Yes	Referral from general hospitals	Pedestrian	Yes	Fat Embolism	Unconscious	Aksum comprehensive specialized hospital	31 - 45 years	1 - 4 hr of injury	> 89	89 - 139	59 - 90	16 - 26	> 99	> 37	Yes	Yes	No	Yes	Surgical and Conservative management	Wiring & pin traction	Yes	GCS < 8: Severe Head Injury	Yes	Sepsis	Censored (0)	7	No	No	No	No	No	Yes	No	No	No	Yes	> 12	No	Lung	No	Yes	Yes	2	3	2	3
321	Male	Urban	No		Driver	Yes	ARDS	Unconscious	Aksum comprehensive specialized hospital	18 - 30 years	<=1 hr of injury	> 89	89 - 139	59 - 90	> 26	> 99	> 37	Yes	Yes	No	Yes	Surgical and Conservative management	Wiring & pin traction	Yes	GCS < 8: Severe Head Injury	Yes	Sepsis	Censored (0)	7	No	No	No	No	No	Yes	No	No	No	Yes	> 12	No	Lung	No	Yes	Yes	2	1	2	3
322	Female	Urban	No		Driver	Yes	Fat Embolism	Unconscious	Aksum comprehensive specialized hospital	31 - 45 years	1 - 4 hr of injury	> 89	89 - 139	59 - 90	> 26	> 99	> 37	No	No	No	Yes	Surgical and Conservative management	Wiring & pin traction	Yes	GCS < 8: Severe Head Injury	Yes	Sepsis	Censored (0)	8	Yes	No	No	No	No	Yes	No	No	No	No	> 12	Yes		No	Yes	Yes	2	3	2	3
323	Female	Urban	Yes	Referral from general hospitals	Passenger	No		Unconscious	Aksum comprehensive specialized hospital	46 - 60	1 - 4 hr of injury	> 89	89 - 139	59 - 90	16 - 26	> 99	> 37	No	No	No	Yes	Surgical and Conservative management		Yes	GCS < 8: Severe Head Injury	No		Censored (0)	6	Yes	No	No	No	No	Yes	No	No	No	No	> 12	Yes		No	No	No	2	3	2	3
324	Male	Urban	Yes	Referral from private hospitals	Passenger	Yes	Hypovolmic/Refractory shock	Unconscious	Aksum comprehensive specialized hospital	18 - 30 years	1 - 4 hr of injury	> 89	89 - 139	59 - 90	16 - 26	> 99	> 37	No	No	No	Yes	Surgical and Conservative management	Internal or External Fixation	Yes	GCS < 8: Severe Head Injury	Yes	Sepsis	Censored (0)	8	Yes	No	No	No	No	Yes	No	No	No	No	<= 12	Yes		No	Yes	Yes	2	3	2	3
325	Male	Urban	No		Passenger	No		Unconscious	Aksum comprehensive specialized hospital	31 - 45 years	1 - 4 hr of injury	> 89	89 - 139	59 - 90	16 - 26	> 99	> 37	No	No	No	Yes	Surgical and Conservative management		Yes	GCS < 8: Severe Head Injury	No		Censored (0)	8	Yes	No	No	No	No	Yes	No	No	No	No	> 12	Yes		No	No	No	2	3	2	3
326	Female	Urban	Yes	Referral from private hospitals	Passenger	Yes	Hypertension	Unconscious	Aksum comprehensive specialized hospital	18 - 30 years	1 - 4 hr of injury	> 89	89 - 139	59 - 90	16 - 26	60 - 99	> 37	No	No	No	Yes	Surgical and Conservative management		Yes	GCS < 8: Severe Head Injury	No		Censored (0)	5	Yes	No	No	No	No	Yes	No	No	No	No	> 12	Yes		No	No	No	2	3	2	3
327	Male	Urban	Yes	Referral from general hospitals	Pedestrian	No		Unconscious	Aksum comprehensive specialized hospital	18 - 30 years	1 - 4 hr of injury	> 89	89 - 139	59 - 90	16 - 26	60 - 99	> 37	No	No	No	Yes	Surgical and Conservative management		Yes	GCS < 8: Severe Head Injury	No		Censored (0)	8	Yes	No	No	No	No	Yes	No	No	No	No	> 12	Yes		No	No	No	2	3	2	3
328	Male	Urban	Yes	Referral from general hospitals	Pedestrian	Yes	Asthma	Unconscious	Aksum comprehensive specialized hospital	31 - 45 years	1 - 4 hr of injury	> 89	89 - 139	59 - 90	16 - 26	60 - 99	> 37	Yes	Yes	No	Yes	Surgical and Conservative management		Yes	GCS < 8: Severe Head Injury	Yes	Sepsis	Censored (0)	8	Yes	No	No	No	Yes	Yes	No	No	Yes	Yes	> 12	No	Lung	No	No	No	2	3	2	3
329	Male	Urban	Yes	Referral from general hospitals	Pedestrian	Yes	Diabetes mellitus	Unconscious	Aksum comprehensive specialized hospital	18 - 30 years	1 - 4 hr of injury	> 89	89 - 139	59 - 90	16 - 26	60 - 99	> 37	Yes	Yes	No	Yes	Surgical and Conservative management		Yes	GCS < 8: Severe Head Injury	No		Censored (0)	7	Yes	No	No	No	Yes	Yes	No	No	Yes	Yes	> 12	No	Lung	No	No	No	2	3	2	3
330	Female	Urban	Yes	Referral from PHCU	Passenger	Yes	Asthma	Unconscious	Aksum comprehensive specialized hospital	46 - 60	1 - 4 hr of injury	> 89	89 - 139	59 - 90	16 - 26	60 - 99	> 37	No	No	No	Yes	Surgical and Conservative management		Yes	GCS < 8: Severe Head Injury	Yes	Sepsis	Censored (0)	8	Yes	No	No	No	Yes	Yes	No	No	Yes	Yes	> 12	Yes		No	No	No	2	3	2	3
331	Male	Urban	No		Pedestrian	No		Unconscious	Aksum comprehensive specialized hospital	31 - 45 years	<=1 hr of injury	> 89	89 - 139	59 - 90	16 - 26	60 - 99	> 37	No	No	No	Yes	Surgical and Conservative management		Yes	GCS < 8: Severe Head Injury	No		Censored (0)	9	Yes	No	No	No	No	Yes	No	No	No	No	> 12	Yes		No	No	No	2	1	2	3
332	Male	Urban	No		Driver	Yes	HIV/AIDS	Unconscious	Aksum comprehensive specialized hospital	31 - 45 years	1 - 4 hr of injury	> 89	89 - 139	59 - 90	16 - 26	60 - 99	> 37	Yes	Yes	No	Yes	Surgical and Conservative management		Yes	GCS < 8: Severe Head Injury	Yes	Sepsis	Censored (0)	7	Yes	No	No	No	No	Yes	No	Yes	No	No	> 12	Yes	Liver	Yes	No	No	2	3	2	3
262	Female	Urban	Yes	Referral from general hospitals	Passenger	No		Unconscious	Ayder comprehensive specialized hospital	31 - 45 years	1 - 4 hr of injury	> 89	89 - 139	59 - 90	16 - 26	60 - 99	> 37	Yes	Yes	No	Yes	Surgical and Conservative management	Internal or External Fixation	Yes	GCS < 8: Severe Head Injury	Yes	Sepsis	Censored (0)	7	Yes	Yes	No	Yes	No	Yes	No	No	No	No	> 12	No	Spleen	No	Yes	Yes	2	3	2	3
263	Female	Urban	Yes	Referral from PHCU	Pedestrian	No		Unconscious	Ayder comprehensive specialized hospital	31 - 45 years	1 - 4 hr of injury	> 89	89 - 139	59 - 90	16 - 26	60 - 99	> 37	No	No	No	Yes	Surgical and Conservative management		Yes	GCS < 8: Severe Head Injury	No		Censored (0)	9	Yes	No	No	No	No	Yes	No	No	No	No	> 12	Yes		No	No	No	2	3	2	3
264	Female	Urban	Yes	Referral from general hospitals	Passenger	Yes	Fat Embolism	Unconscious	Ayder comprehensive specialized hospital	31 - 45 years	1 - 4 hr of injury	> 89	89 - 139	59 - 90	16 - 26	60 - 99	> 37	No	No	No	Yes	Surgical and Conservative management	Wiring & pin traction	Yes	GCS < 8: Severe Head Injury	No		Censored (0)	7	Yes	No	No	No	No	Yes	No	No	No	No	> 12	No		No	Yes	Yes	2	3	2	3
265	Male	Urban	Yes	Referral from PHCU	Passenger	No		Unconscious	Ayder comprehensive specialized hospital	46 - 60	1 - 4 hr of injury	> 89	89 - 139	59 - 90	16 - 26	60 - 99	> 37	Yes	Yes	No	Yes	Surgical and Conservative management		Yes	GCS < 8: Severe Head Injury	Yes	Sepsis	Censored (0)	12	Yes	No	No	No	Yes	Yes	No	No	Yes	Yes	> 12	No	Lung	No	No	No	2	3	2	3
266	Female	Urban	No		Pedestrian	Yes	Hypertension	Unconscious	Ayder comprehensive specialized hospital	46 - 60	1 - 4 hr of injury	> 89	>= 140	> 90	> 26	60 - 99	> 37	No	No	No	Yes	Surgical and Conservative management	POP	Yes	GCS < 8: Severe Head Injury	Yes	Sepsis	Censored (0)	12	Yes	No	No	No	No	Yes	No	No	No	No	> 12	No		No	Yes	Yes	2	3	2	2
267	Female	Urban	Yes	Referral from general hospitals	Passenger	Yes	Diabetes mellitus	Unconscious	Ayder comprehensive specialized hospital	46 - 60	1 - 4 hr of injury	> 89	>= 140	> 90	> 26	> 99	> 37	Yes	Yes	No	No	Surgical and Conservative management		Yes	GCS < 8: Severe Head Injury	Yes	Bed sore	Censored (0)	14	No	No	No	No	No	No	No	Yes	Yes	Yes	> 12	No	Lung	Yes	No	No	2	3	1	2
268	Male	Rural	Yes	Referral from PHCU	Passenger	Yes	Hypovolmic/Refractory shock	Unconscious	Ayder comprehensive specialized hospital	46 - 60	1 - 4 hr of injury	> 89	89 - 139	59 - 90	> 26	> 99	> 37	No	No	No	Yes	Surgical and Conservative management	Internal or External Fixation	Yes	GCS < 8: Severe Head Injury	Yes	Sepsis	Censored (0)	13	Yes	No	No	No	No	Yes	No	No	No	No	> 12	No		No	Yes	Yes	1	3	2	3
269	Male	Rural	Yes	Referral from PHCU	Pedestrian	No		Unconscious	Ayder comprehensive specialized hospital	31 - 45 years	1 - 4 hr of injury	> 89	89 - 139	59 - 90	> 26	> 99	> 37	No	No	No	Yes	Surgical and Conservative management	Internal or External Fixation	Yes	GCS < 8: Severe Head Injury	Yes	Sepsis	Censored (0)	14	Yes	No	No	No	No	Yes	No	No	No	No	> 12	No		No	Yes	Yes	1	3	2	3
270	Female	Urban	Yes	Referral from general hospitals	Passenger	No		Unconscious	Ayder comprehensive specialized hospital	31 - 45 years	1 - 4 hr of injury	> 89	89 - 139	59 - 90	16 - 26	60 - 99	> 37	No	No	No	Yes	Surgical and Conservative management	Internal or External Fixation	Yes	GCS < 8: Severe Head Injury	Yes	Sepsis	Censored (0)	7	Yes	No	No	No	No	Yes	No	No	No	No	<= 12	Yes		No	Yes	Yes	2	3	2	3
271	Male	Rural	Yes	Referral from PHCU	Pedestrian	Yes	Hypovolmic/Refractory shock	Unconscious	Ayder comprehensive specialized hospital	31 - 45 years	1 - 4 hr of injury	> 89	89 - 139	59 - 90	16 - 26	60 - 99	> 37	Yes	Yes	No	Yes	Surgical and Conservative management	Internal or External Fixation	Yes	GCS < 8: Severe Head Injury	Yes	Bed sore	Censored (0)	12	No	No	No	No	No	Yes	No	No	Yes	Yes	> 12	No	Lung	No	Yes	Yes	1	3	2	3
272	Female	Urban	Yes	Referral from PHCU	Pedestrian	No		Unconscious	Ayder comprehensive specialized hospital	31 - 45 years	1 - 4 hr of injury	> 89	89 - 139	59 - 90	16 - 26	60 - 99	> 37	Yes	Yes	No	Yes	Surgical and Conservative management		Yes	GCS < 8: Severe Head Injury	Yes	Sepsis	Censored (0)	13	Yes	Yes	No	Yes	No	Yes	No	Yes	No	No	> 12	No	Spleen	Yes	No	No	2	3	2	3
273	Female	Rural	Yes	Referral from PHCU	Passenger	No		Unconscious	Ayder comprehensive specialized hospital	18 - 30 years	1 - 4 hr of injury	> 89	89 - 139	59 - 90	> 26	> 99	> 37	Yes	Yes	No	Yes	Surgical and Conservative management	POP	Yes	GCS < 8: Severe Head Injury	Yes	Sepsis	Censored (0)	10	Yes	No	No	No	Yes	Yes	No	No	Yes	Yes	> 12	No	Lung	No	Yes	Yes	1	3	2	3
274	Male	Rural	Yes	Referral from general hospitals	Passenger	Yes	Hypovolmic/Refractory shock	Unconscious	Ayder comprehensive specialized hospital	31 - 45 years	1 - 4 hr of injury	> 89	<= 89	<= 59	> 26	> 99	> 37	No	No	No	Yes	Surgical and Conservative management	Internal or External Fixation	Yes	GCS < 8: Severe Head Injury	Yes	Sepsis	Censored (0)	12	Yes	No	No	No	No	Yes	No	No	No	No	> 12	No		No	Yes	Yes	1	3	1	1
275	Male	Urban	Yes	Referral from general hospitals	Passenger	No		Unconscious	Ayder comprehensive specialized hospital	31 - 45 years	1 - 4 hr of injury	> 89	89 - 139	59 - 90	> 26	> 99	> 37	Yes	Yes	No	Yes	Surgical and Conservative management		Yes	GCS < 8: Severe Head Injury	Yes	Ventilation associated pneumonia	Censored (0)	15	Yes	No	No	No	Yes	Yes	No	No	Yes	Yes	> 12	Yes	Lung	No	No	No	2	3	2	3
276	Male	Urban	Yes	Referral from PHCU	Passenger	Yes	Hypovolmic/Refractory shock	Unconscious	Ayder comprehensive specialized hospital	18 - 30 years	1 - 4 hr of injury	> 89	<= 89	<= 59	> 26	> 99	> 37	No	No	No	Yes	Surgical and Conservative management	Wiring & pin traction	Yes	GCS < 8: Severe Head Injury	Yes	Sepsis	Censored (0)	15	Yes	No	No	No	No	Yes	No	No	No	No	> 12	Yes		No	Yes	Yes	2	3	1	1
277	Male	Urban	Yes	Referral from PHCU	Passenger	Yes	CHF	Unconscious	Ayder comprehensive specialized hospital	>60	1 - 4 hr of injury	> 89	89 - 139	59 - 90	> 26	60 - 99	> 37	Yes	Yes	No	Yes	Surgical and Conservative management	POP	Yes	GCS < 8: Severe Head Injury	Yes	Sepsis	Censored (0)	13	Yes	Yes	No	Yes	No	Yes	No	No	Yes	No	> 12	No	Liver	No	Yes	Yes	2	3	2	3
278	Male	Urban	Yes	Referral from private hospitals	Passenger	No		Unconscious	Ayder comprehensive specialized hospital	31 - 45 years	1 - 4 hr of injury	> 89	89 - 139	59 - 90	> 26	60 - 99	> 37	No	No	No	Yes	Surgical and Conservative management		Yes	GCS < 8: Severe Head Injury	Yes	Sepsis	Censored (0)	9	Yes	No	No	No	Yes	Yes	No	No	Yes	Yes	> 12	Yes		No	No	No	2	3	2	3
279	Female	Urban	Yes	Referral from PHCU	Passenger	Yes	Hypovolmic/Refractory shock	Unconscious	Ayder comprehensive specialized hospital	31 - 45 years	1 - 4 hr of injury	> 89	<= 89	<= 59	> 26	> 99	> 37	No	No	No	Yes	Surgical and Conservative management	POP	Yes	GCS < 8: Severe Head Injury	Yes	Sepsis	Censored (0)	12	Yes	No	No	No	No	Yes	No	No	No	No	<= 12	Yes		No	Yes	Yes	2	3	1	1
333	Male	Rural	Yes	Referral from general hospitals	Passenger	Yes	Hypovolmic/Refractory shock	Unconscious	Ayder comprehensive specialized hospital	31 - 45 years	1 - 4 hr of injury	> 89	<= 89	<= 59	> 26	> 99	> 37	Yes	Yes	No	Yes	Surgical and Conservative management	Internal or External Fixation	Yes	GCS < 8: Severe Head Injury	Yes	Sepsis	Censored (0)	13	No	No	No	No	No	Yes	No	No	Yes	Yes	<= 12	No	Lung	No	Yes	Yes	1	3	1	1
[truncated: 22 more columns]
